# Supplementary material for: The gut microbiota during the progression of atherosclerosis in the perimenopausal period shows specific compositional changes and significant correlations with circulating lipid metabolites
Source: Gut Microbes. 2021 Mar 11;13(1):1–27. doi: 10.1080/19490976.2021.1880220 (PMC7954427; doi:10.1080/19490976.2021.1880220)
Supplement: Supplemental Material [file KGMI_A_1880220_SM4409.zip]

Archive with 7 entries (6 files):
- supplementry 1880220/
- supplementry 1880220/Supplementary table 1-related to figure 1, 7.xlsx
- supplementry 1880220/Supplementary table 2-related to figure 2.xlsx
- supplementry 1880220/Supplementary table 3-related to figure 3,4,11,12,13.xls
- supplementry 1880220/Supplementary table 4-related to figure 5,6,11,12,13.xlsx
- supplementry 1880220/Supplementary table 5-related to figure 8,9.xlsx
- supplementry 1880220/Supplementary table 6-related to figure 10.xls
