# Supplementary material for: The gut microbiota during the progression of atherosclerosis in the perimenopausal period shows specific compositional changes and significant correlations with circulating lipid metabolites
Source: Gut Microbes. 2021 Mar 11;13(1):1–27. doi: 10.1080/19490976.2021.1880220 (PMC7954427; doi:10.1080/19490976.2021.1880220)
Supplement: Supplemental Material [file KGMI_A_1880220_SM4409.zip › supplementry 1880220/Supplementary table 1-related to figure 1, 7.xlsx]

## Sheet: related to figure 1A and 7A
Serum lipids (mmol/L)
Figure1							Figure7
TC	C57BL/6+Chow	ApoE-/- +HF	ApoE-/-+ HF+OVX	ApoE-/-+ HF+OVX+E			TC	C57BL/6+Chow→Model	ApoE-/- +HF→Model	Model→Model	Model+E→Model
1	4.60027	27.2006	39.4819	26.9473			1	24.6967	43.6047	56.0448	33.4919
2	3.46076	30.1126	38.2791	27.8969			2	17.4172	37.7274	40.1157	35.54
3	3.9039	27.707	36.9497	28.7832			3	15.0806	31.5982	46.6109	29.7666
4	3.52406	30.6191	43.0271	28.53			4	22.2926	33.9749	43.2034	34.0485
5	4.22043	29.6695	40.3682	27.2639			5	21.9363	38.4906	41.8413	28.7482
6	4.09382	33.4046	39.8618	26.7574
7	5.42325	32.7082	40.7481	29.9227
8	5.35994	28.4667	39.1654	30.9989
TG	C57BL/6+Chow	ApoE-/- +HF	ApoE-/-+ HF+OVX	ApoE-/-+ HF+OVX+E			TG	C57BL/6+Chow→Model	ApoE-/- +HF→Model	Model→Model	Model+E→Model
1	0.521236	2.52659	4.75874	2.46691			1	1.67614	3.19733	3.82287	2.70544
2	0.640603	2.47884	4.99747	2.29979			2	2.37737	3.78052	3.87821	4.23842
3	0.43768	2.5624	4.79455	2.80113			3	2.34865	3.73703	4.64849	3.15859
4	0.616729	2.89662	4.35289	2.72951			4	1.92753	2.82544	4.97745	3.72114
5	0.413807	2.9205	4.60356	2.55046			5	2.28718	2.69673	5.14908	2.61403
6	0.724159	3.32634	4.46032	2.63402
7	0.234758	2.51465	5.39138	2.87275
8	0.664476	3.17117	5.70173	2.04912
LDL-C	C57BL/6+Chow	ApoE-/- +HF	ApoE-/-+ HF+OVX	ApoE-/-+ HF+OVX+E			LDL-C	C57BL/6+Chow→Model	ApoE-/- +HF→Model	Model→Model	Model+E→Model
1	3.80385	14.62	23.4846	19.6477			1	9.58964	15.5605	31.3975	30.3683
2	3.14231	18.9862	22.3269	19.0854			2	8.35018	27.4658	43.7682	17.9209
3	3.77077	16.8692	24.5762	18.5562			3	7.13533	21.6147	43.8751	16.5053
4	3.47308	14.4215	26.5938	22.1285			4	13.1418	34.4991	27.8937	33.0586
5	1.22385	17.3654	24.4769	17.5308			5	10.774	22.9671	43.7186	27.2175
6	2.94385	16.2077	25.0723	21.93
7	3.17538	14.19	24.4769	14.8846
8	4.03538	14.4215	25.0723	15.91
HDL-C	C57BL/6+Chow	ApoE-/- +HF	ApoE-/-+ HF+OVX	ApoE-/-+ HF+OVX+E			HDL-C	C57BL/6+Chow→Model	ApoE-/- +HF→Model	Model→Model	Model+E→Model
1	0.282857	4.14	6.19714	5.68286			1	9.95977	8.82518	6.14847	8.88497
2	0.197143	4.56857	7.65429	8.76857			2	9.78975	9.70786	7.14408	8.54347
3	0.111429	5.59714	9.02571	9.02571			3	7.11598	8.99234	8.66044	7.55131
4	0.282857	3.96857	7.99714	8.94			4	8.17929	7.39446	6.5093	10.129
5	0.625714	4.22571	7.05429	8.94			5	9.15026	9.48322	7.4461	9.56971
6	0.454286	3.96857	7.74	8.25429
7	0.54	4.05429	9.45429	9.28286
8	0.454286	4.48286	7.05429	10.0543

## Sheet: related to figure 1C and 7C
Oil red O positive staining area (%) of thoracic aorta
Figure1							Figure1
	C57BL/6+Chow	ApoE-/- +HF	ApoE-/-+ HF+OVX	ApoE-/-+ HF+OVX+E				C57BL/6+Chow→Model	ApoE-/- +HF→Model	Model→Model	Model+E→Model
1	5.97	14.71	19.5	20.4			1	7.07	21.38	32.03	13.15
2	9.41	13.88	22.44	12.98			2	6.17	19.21	28.64	23.18
3	10.32	10.36	23.55	10.19			3	6.32	24.62	32.32	14.11
4	7.7	17.73	25.88	19.37			4	8.59	24.48	35.88	18.25
5	6.56	19.08	19.5	12.25			5	5.75	17.53	27.67	14.73
6	3.84	18.56	21.46	17.4
7	10.84	19.22	25.37	17.63
8	4.25	18.02	18.21	20.39

## Sheet: related to figure 1D and 7D
The plaque area (μm2 ) in oil red O stained thoracic aortic root
Figure1							Figure7
	C57BL/6+Chow	ApoE-/- +HF	ApoE-/-+ HF+OVX	ApoE-/-+ HF+OVX+E				C57BL/6+Chow→Model	ApoE-/- +HF→Model	Model→Model	Model+E→Model
1	21636	266786	319009	316440			1	156151	303076	377160	239866
2	22751	321909	471880	195696			2	102389	357046	368640	304816
3	12679	379197	439252	334695			3	131731	260835	453254	284678
4	12324	280899	432858	273707			4	127025	230256	503395	314355
5	21173	220449	381916	390541			5	167183	267618	478475	287066
6	25383	298340	492280	300955
7	23177	213329	282619	214985
8	11113	228694	361344	316327
