# Supplementary material for: The gut microbiota during the progression of atherosclerosis in the perimenopausal period shows specific compositional changes and significant correlations with circulating lipid metabolites
Source: Gut Microbes. 2021 Mar 11;13(1):1–27. doi: 10.1080/19490976.2021.1880220 (PMC7954427; doi:10.1080/19490976.2021.1880220)
Supplement: Supplemental Material [file KGMI_A_1880220_SM4409.zip › supplementry 1880220/Supplementary table 2-related to figure 2.xlsx]

## Sheet: related to figure 2B
Oil red O positive staining area (%) of liver
	C57+Chow	ApoE-/- +HF	ApoE-/-+ HF+OVX	ApoE-/-+ HF+OVX+E
1	1.6	26.93	43.97	27.11
2	4.46	29.99	43.51	33.2
3	1.02	17.73	43.68	19.39
4	1.04	21.64	38.55	23.34
5	5.22	26.69	45.34	23.39
6	1.34	31	45.39	33.81
7	2.11	25.86	38.52	22.34
8	4.25	24.89	36.14	20.48

## Sheet: related to figure 2C
Histopathological score of liver
The histological pathologic score of H & E stained liver
	C57+Chow	ApoE-/- +HF	ApoE-/-+ HF+OVX	ApoE-/-+ HF+OVX+E
1	0	1	2	1
2	0	2	3	1
3	0	3	2	2
4	0	1	3	1
5	0	2	3	2
6	1	1	2	1
7	0	2	2	2
8	0	1	2	1

## Sheet: related to figure 2F
Data													Data													Data													Data
Well	S_Name	Ct	Mean Ct	StdDev Ct	Gene	ΔCt	ΔΔCt	2^(-ΔΔCt)	AVERAGE	STDEV	T.TEST		Well	S_Name	Ct	Mean Ct	StdDev Ct	Gene	ΔCt	ΔΔCt	2^(-ΔΔCt)	AVERAGE	STDEV	T.TEST		Well	S_Name	Ct	Mean Ct	StdDev Ct	Gene	ΔCt	ΔΔCt	2^(-ΔΔCt)	AVERAGE	STDEV	T.TEST		Well	S_Name	Ct	Mean Ct	StdDev Ct	Gene	ΔCt	ΔΔCt	2^(-ΔΔCt)	AVERAGE	STDEV
A1	C57+Chow	16.93	16.9787	0.226049	β-actin								A1	C57+Chow	17.62	17.3688	0.265945	β-actin								A1	C57+Chow	17.45	17.2587	0.245731	β-actin								A1	C57+Chow	17.65	17.1337	0.369553	β-actin
B1	C57+Chow	17.38	16.9787	0.226049	β-actin								B1	C57+Chow	17.44	17.3688	0.265945	β-actin								B1	C57+Chow	17.06	17.2587	0.245731	β-actin								B1	C57+Chow	17.27	17.1337	0.369553	β-actin
C1	C57+Chow	16.85	16.9787	0.226049	β-actin								C1	C57+Chow	16.79	17.3688	0.265945	β-actin								C1	C57+Chow	17.31	17.2587	0.245731	β-actin								C1	C57+Chow	16.56	17.1337	0.369553	β-actin
D1	C57+Chow	16.95	16.9787	0.226049	β-actin								D1	C57+Chow	17.43	17.3688	0.265945	β-actin								D1	C57+Chow	16.89	17.2587	0.245731	β-actin								D1	C57+Chow	16.88	17.1337	0.369553	β-actin
E1	C57+Chow	17.26	16.9787	0.226049	β-actin								E1	C57+Chow	17.55	17.3688	0.265945	β-actin								E1	C57+Chow	17.5	17.2587	0.245731	β-actin								E1	C57+Chow	17.41	17.1337	0.369553	β-actin
F2	C57+Chow	16.83	16.9787	0.226049	β-actin								F2	C57+Chow	17.35	17.3688	0.265945	β-actin								F2	C57+Chow	17	17.2587	0.245731	β-actin								F2	C57+Chow	17.32	17.1337	0.369553	β-actin
G1	C57+Chow	16.71	16.9787	0.226049	β-actin								G1	C57+Chow	17.22	17.3688	0.265945	β-actin								G1	C57+Chow	17.32	17.2587	0.245731	β-actin								G1	C57+Chow	16.74	17.1337	0.369553	β-actin
H1	C57+Chow	16.92	16.9787	0.226049	β-actin								H1	C57+Chow	17.55	17.3688	0.265945	β-actin								H1	C57+Chow	17.54	17.2587	0.245731	β-actin								H1	C57+Chow	17.24	17.1337	0.369553	β-actin
A2	ApoE-/- +HF	16.92	17.2925	0.380366	β-actin								A2	ApoE-/- +HF	16.68	17.155	0.363318	β-actin								A2	ApoE-/- +HF	16.98	17.13	0.308035	β-actin								A2	ApoE-/- +HF	17.42	16.9737	0.366798	β-actin
B2	ApoE-/- +HF	17.57	17.2925	0.380366	β-actin								B2	ApoE-/- +HF	17.65	17.155	0.363318	β-actin								B2	ApoE-/- +HF	17.13	17.13	0.308035	β-actin								B2	ApoE-/- +HF	16.58	16.9737	0.366798	β-actin
C2	ApoE-/- +HF	17.18	17.2925	0.380366	β-actin								C2	ApoE-/- +HF	16.85	17.155	0.363318	β-actin								C2	ApoE-/- +HF	17.11	17.13	0.308035	β-actin								C2	ApoE-/- +HF	16.67	16.9737	0.366798	β-actin
D2	ApoE-/- +HF	17.57	17.2925	0.380366	β-actin								D2	ApoE-/- +HF	17.31	17.155	0.363318	β-actin								D2	ApoE-/- +HF	16.89	17.13	0.308035	β-actin								D2	ApoE-/- +HF	17.15	16.9737	0.366798	β-actin
E2	ApoE-/- +HF	16.55	17.2925	0.380366	β-actin								E2	ApoE-/- +HF	16.83	17.155	0.363318	β-actin								E2	ApoE-/- +HF	16.69	17.13	0.308035	β-actin								E2	ApoE-/- +HF	17.09	16.9737	0.366798	β-actin
F2	ApoE-/- +HF	17.56	17.2925	0.380366	β-actin								F2	ApoE-/- +HF	16.99	17.155	0.363318	β-actin								F2	ApoE-/- +HF	17.11	17.13	0.308035	β-actin								F2	ApoE-/- +HF	16.77	16.9737	0.366798	β-actin
G2	ApoE-/- +HF	17.53	17.2925	0.380366	β-actin								G2	ApoE-/- +HF	17.54	17.155	0.363318	β-actin								G2	ApoE-/- +HF	17.49	17.13	0.308035	β-actin								G2	ApoE-/- +HF	16.61	16.9737	0.366798	β-actin
H2	ApoE-/- +HF	17.46	17.2925	0.380366	β-actin								H2	ApoE-/- +HF	17.39	17.155	0.363318	β-actin								H2	ApoE-/- +HF	17.64	17.13	0.308035	β-actin								H2	ApoE-/- +HF	17.5	16.9737	0.366798	β-actin
A3	ApoE-/-+ HF+OVX	17.58	17.1013	0.396788	β-actin								A3	ApoE-/-+ HF+OVX	16.92	17.045	0.280764	β-actin								A3	ApoE-/-+ HF+OVX	17.06	17.155	0.341844	β-actin								A3	ApoE-/-+ HF+OVX	16.88	17.045	0.372482	β-actin
B3	ApoE-/-+ HF+OVX	16.89	17.1013	0.396788	β-actin								B3	ApoE-/-+ HF+OVX	16.93	17.045	0.280764	β-actin								B3	ApoE-/-+ HF+OVX	17.38	17.155	0.341844	β-actin								B3	ApoE-/-+ HF+OVX	16.98	17.045	0.372482	β-actin
C3	ApoE-/-+ HF+OVX	17.03	17.1013	0.396788	β-actin								C3	ApoE-/-+ HF+OVX	17.27	17.045	0.280764	β-actin								C3	ApoE-/-+ HF+OVX	16.6	17.155	0.341844	β-actin								C3	ApoE-/-+ HF+OVX	16.56	17.045	0.372482	β-actin
D3	ApoE-/-+ HF+OVX	17.64	17.1013	0.396788	β-actin								D3	ApoE-/-+ HF+OVX	16.66	17.045	0.280764	β-actin								D3	ApoE-/-+ HF+OVX	17.4	17.155	0.341844	β-actin								D3	ApoE-/-+ HF+OVX	17.62	17.045	0.372482	β-actin
E3	ApoE-/-+ HF+OVX	16.61	17.1013	0.396788	β-actin								E3	ApoE-/-+ HF+OVX	16.7	17.045	0.280764	β-actin								E3	ApoE-/-+ HF+OVX	17.06	17.155	0.341844	β-actin								E3	ApoE-/-+ HF+OVX	16.69	17.045	0.372482	β-actin
F3	ApoE-/-+ HF+OVX	17.44	17.1013	0.396788	β-actin								F3	ApoE-/-+ HF+OVX	17.37	17.045	0.280764	β-actin								F3	ApoE-/-+ HF+OVX	17.47	17.155	0.341844	β-actin								F3	ApoE-/-+ HF+OVX	17.52	17.045	0.372482	β-actin
G3	ApoE-/-+ HF+OVX	16.87	17.1013	0.396788	β-actin								G3	ApoE-/-+ HF+OVX	17.18	17.045	0.280764	β-actin								G3	ApoE-/-+ HF+OVX	17.51	17.155	0.341844	β-actin								G3	ApoE-/-+ HF+OVX	16.95	17.045	0.372482	β-actin
H3	ApoE-/-+ HF+OVX	16.75	17.1013	0.396788	β-actin								H3	ApoE-/-+ HF+OVX	17.33	17.045	0.280764	β-actin								H3	ApoE-/-+ HF+OVX	16.76	17.155	0.341844	β-actin								H3	ApoE-/-+ HF+OVX	17.16	17.045	0.372482	β-actin
A4	ApoE-/-+ HF+OVX+E	17.23	17.2162	0.282233	β-actin								A4	ApoE-/-+ HF+OVX+E	16.82	16.9263	0.241184	β-actin								A4	ApoE-/-+ HF+OVX+E	17.11	17.08	0.263222	β-actin								A4	ApoE-/-+ HF+OVX+E	16.71	17.1062	0.340795	β-actin
B4	ApoE-/-+ HF+OVX+E	17.45	17.2162	0.282233	β-actin								B4	ApoE-/-+ HF+OVX+E	17	16.9263	0.241184	β-actin								B4	ApoE-/-+ HF+OVX+E	16.95	17.08	0.263222	β-actin								B4	ApoE-/-+ HF+OVX+E	16.84	17.1062	0.340795	β-actin
C4	ApoE-/-+ HF+OVX+E	16.88	17.2162	0.282233	β-actin								C4	ApoE-/-+ HF+OVX+E	17.27	16.9263	0.241184	β-actin								C4	ApoE-/-+ HF+OVX+E	16.58	17.08	0.263222	β-actin								C4	ApoE-/-+ HF+OVX+E	16.96	17.1062	0.340795	β-actin
D4	ApoE-/-+ HF+OVX+E	17.55	17.2162	0.282233	β-actin								D4	ApoE-/-+ HF+OVX+E	16.73	16.9263	0.241184	β-actin								D4	ApoE-/-+ HF+OVX+E	17.37	17.08	0.263222	β-actin								D4	ApoE-/-+ HF+OVX+E	16.75	17.1062	0.340795	β-actin
E4	ApoE-/-+ HF+OVX+E	17.2	17.2162	0.282233	β-actin								E4	ApoE-/-+ HF+OVX+E	17.14	16.9263	0.241184	β-actin								E4	ApoE-/-+ HF+OVX+E	17.37	17.08	0.263222	β-actin								E4	ApoE-/-+ HF+OVX+E	17.59	17.1062	0.340795	β-actin
F4	ApoE-/-+ HF+OVX+E	17	17.2162	0.282233	β-actin								F4	ApoE-/-+ HF+OVX+E	17.08	16.9263	0.241184	β-actin								F4	ApoE-/-+ HF+OVX+E	16.92	17.08	0.263222	β-actin								F4	ApoE-/-+ HF+OVX+E	17.18	17.1062	0.340795	β-actin
G4	ApoE-/-+ HF+OVX+E	17.55	17.2162	0.282233	β-actin								G4	ApoE-/-+ HF+OVX+E	16.84	16.9263	0.241184	β-actin								G4	ApoE-/-+ HF+OVX+E	17.11	17.08	0.263222	β-actin								G4	ApoE-/-+ HF+OVX+E	17.33	17.1062	0.340795	β-actin
H4	ApoE-/-+ HF+OVX+E	16.87	17.2162	0.282233	β-actin								H4	ApoE-/-+ HF+OVX+E	16.53	16.9263	0.241184	β-actin								H4	ApoE-/-+ HF+OVX+E	17.23	17.08	0.263222	β-actin								H4	ApoE-/-+ HF+OVX+E	17.49	17.1062	0.340795	β-actin
A5	C57+Chow	21.64	21.915	0.329198	ABCG5	4.71	0	1	1	0	0.000119363		A5	C57+Chow	20.24	20.74	0.613328	ABCA1	2.62	0	1	1	0	0.0371318		A5	C57+Chow	28.05	27.6737	0.352539	LCAT	10.6	0	1	1	0	0.000172109		A5	C57+Chow	29.55	29.14	0.467394	LPCAT3	11.9	0	1	1	0
B5	C57+Chow	21.49	21.915	0.329198	ABCG5	4.11	0	1					B5	C57+Chow	21.01	20.74	0.613328	ABCA1	3.57	0	1					B5	C57+Chow	27.87	27.6737	0.352539	LCAT	10.81	0	1					B5	C57+Chow	29.51	29.14	0.467394	LPCAT3	12.24	0	1
C5	C57+Chow	21.94	21.915	0.329198	ABCG5	5.09	0	1					C5	C57+Chow	21.29	20.74	0.613328	ABCA1	4.5	0	1					C5	C57+Chow	27.6	27.6737	0.352539	LCAT	10.29	0	1					C5	C57+Chow	29.22	29.14	0.467394	LPCAT3	12.66	0	1
D5	C57+Chow	22.15	21.915	0.329198	ABCG5	5.2	0	1					D5	C57+Chow	19.87	20.74	0.613328	ABCA1	2.44	0	1					D5	C57+Chow	28.04	27.6737	0.352539	LCAT	11.15	0	1					D5	C57+Chow	28.6	29.14	0.467394	LPCAT3	11.72	0	1
E5	C57+Chow	22.17	21.915	0.329198	ABCG5	4.91	0	1					E5	C57+Chow	20.07	20.74	0.613328	ABCA1	2.52	0	1					E5	C57+Chow	27.6	27.6737	0.352539	LCAT	10.1	0	1					E5	C57+Chow	28.57	29.14	0.467394	LPCAT3	11.16	0	1
F5	C57+Chow	21.9	21.915	0.329198	ABCG5	5.07	0	1					F5	C57+Chow	21.18	20.74	0.613328	ABCA1	3.83	0	1					F5	C57+Chow	27.41	27.6737	0.352539	LCAT	10.41	0	1					F5	C57+Chow	28.61	29.14	0.467394	LPCAT3	11.29	0	1
G5	C57+Chow	21.59	21.915	0.329198	ABCG5	4.88	0	1					G5	C57+Chow	21.52	20.74	0.613328	ABCA1	4.3	0	1					G5	C57+Chow	27	27.6737	0.352539	LCAT	9.68	0	1					G5	C57+Chow	29.44	29.14	0.467394	LPCAT3	12.7	0	1
H5	C57+Chow	22.44	21.915	0.329198	ABCG5	5.52	0	1					H5	C57+Chow	20.74	20.74	0.613328	ABCA1	3.19	0	1					H5	C57+Chow	27.82	27.6737	0.352539	LCAT	10.28	0	1					H5	C57+Chow	29.62	29.14	0.467394	LPCAT3	12.38	0	1
A6	ApoE-/- +HF	23.12	23.6675	0.525024	ABCG5	6.2	2.09	0.234881	0.479287	0.279691	0.00190556		A6	ApoE-/- +HF	22	22.1937	0.293352	ABCA1	5.32	1.75	0.297302	0.562428	0.537382	0.0374749		A6	ApoE-/- +HF	29	28.9662	0.322399	LCAT	12.02	1.21	0.432269	0.483954	0.288108	0.0133238		A6	ApoE-/- +HF	27.23	27.5762	0.321111	LPCAT3	9.81	-2.43	5.38893	2.63439	1.59486
B6	ApoE-/- +HF	23.48	23.6675	0.525024	ABCG5	5.91	0.82	0.566442					B6	ApoE-/- +HF	21.78	22.1937	0.293352	ABCA1	4.13	-0.37	1.29235					B6	ApoE-/- +HF	28.66	28.9662	0.322399	LCAT	11.53	1.24	0.423373					B6	ApoE-/- +HF	27.74	27.5762	0.321111	LPCAT3	11.16	-1.5	2.82843
C6	ApoE-/- +HF	24.07	23.6675	0.525024	ABCG5	6.89	1.69	0.309927					C6	ApoE-/- +HF	22	22.1937	0.293352	ABCA1	5.15	2.71	0.15283					C6	ApoE-/- +HF	28.55	28.9662	0.322399	LCAT	11.44	0.29	0.817902					C6	ApoE-/- +HF	28.11	27.5762	0.321111	LPCAT3	11.44	-0.28	1.21419
D6	ApoE-/- +HF	24.53	23.6675	0.525024	ABCG5	6.96	2.05	0.241484					D6	ApoE-/- +HF	22.36	22.1937	0.293352	ABCA1	5.05	2.53	0.173139					D6	ApoE-/- +HF	28.84	28.9662	0.322399	LCAT	11.95	1.85	0.277392					D6	ApoE-/- +HF	27.4	27.5762	0.321111	LPCAT3	10.25	-0.91	1.87905
E6	ApoE-/- +HF	23.4	23.6675	0.525024	ABCG5	6.85	1.78	0.291183					E6	ApoE-/- +HF	22.61	22.1937	0.293352	ABCA1	5.78	1.95	0.258816					E6	ApoE-/- +HF	29.06	28.9662	0.322399	LCAT	12.37	1.96	0.257028					E6	ApoE-/- +HF	27.89	27.5762	0.321111	LPCAT3	10.8	-0.49	1.40444
F6	ApoE-/- +HF	23.03	23.6675	0.525024	ABCG5	5.47	0.59	0.664343					F6	ApoE-/- +HF	22.57	22.1937	0.293352	ABCA1	5.58	1.28	0.411796					F6	ApoE-/- +HF	28.95	28.9662	0.322399	LCAT	11.84	2.16	0.223756					F6	ApoE-/- +HF	27.44	27.5762	0.321111	LPCAT3	10.67	-2.03	4.08405
G6	ApoE-/- +HF	24.12	23.6675	0.525024	ABCG5	6.59	1.07	0.476319					G6	ApoE-/- +HF	22.14	22.1937	0.293352	ABCA1	4.6	1.41	0.376312					G6	ApoE-/- +HF	29.05	28.9662	0.322399	LCAT	11.56	1.28	0.411796					G6	ApoE-/- +HF	27.2	27.5762	0.321111	LPCAT3	10.59	-1.79	3.45815
H6	ApoE-/- +HF	23.59	23.6675	0.525024	ABCG5	6.13	-0.07	1.04972					H6	ApoE-/- +HF	22.09	22.1937	0.293352	ABCA1	4.7	-0.62	1.53688					H6	ApoE-/- +HF	29.62	28.9662	0.322399	LCAT	11.98	-0.04	1.02811					H6	ApoE-/- +HF	27.6	27.5762	0.321111	LPCAT3	10.1	0.29	0.817902
A7	ApoE-/-+ HF+OVX	25.08	25.66	0.423725	ABCG5	7.5	2.79	0.144586	0.0954184	0.0538653	0.00107784		A7	ApoE-/-+ HF+OVX	23.63	23.7775	0.426807	ABCA1	6.71	4.09	0.0587202	0.121777	0.0729058	0.010464		A7	ApoE-/-+ HF+OVX	30.72	30.365	0.531467	LCAT	13.66	3.06	0.119908	0.1737	0.114162	0.0301915		A7	ApoE-/-+ HF+OVX	27.17	26.6375	0.491172	LPCAT3	10.29	-1.61	3.05252	6.15333	3.20073
B7	ApoE-/-+ HF+OVX	26.04	25.66	0.423725	ABCG5	9.15	5.04	0.0303955					B7	ApoE-/-+ HF+OVX	23.59	23.7775	0.426807	ABCA1	6.66	3.09	0.11744					B7	ApoE-/-+ HF+OVX	29.72	30.365	0.531467	LCAT	12.34	1.53	0.346277					B7	ApoE-/-+ HF+OVX	26.87	26.6375	0.491172	LPCAT3	9.89	-2.35	5.09824
C7	ApoE-/-+ HF+OVX	25.6	25.66	0.423725	ABCG5	8.57	3.48	0.0896222					C7	ApoE-/-+ HF+OVX	23.96	23.7775	0.426807	ABCA1	6.69	2.19	0.219151					C7	ApoE-/-+ HF+OVX	31.04	30.365	0.531467	LCAT	14.44	4.15	0.0563282					C7	ApoE-/-+ HF+OVX	27.12	26.6375	0.491172	LPCAT3	10.56	-2.1	4.28709
D7	ApoE-/-+ HF+OVX	25.61	25.66	0.423725	ABCG5	7.97	2.77	0.146604					D7	ApoE-/-+ HF+OVX	24.41	23.7775	0.426807	ABCA1	7.75	5.31	0.0252076					D7	ApoE-/-+ HF+OVX	30.06	30.365	0.531467	LCAT	12.66	1.51	0.351111					D7	ApoE-/-+ HF+OVX	25.95	26.6375	0.491172	LPCAT3	8.33	-3.39	10.4831
E7	ApoE-/-+ HF+OVX	26.13	25.66	0.423725	ABCG5	9.52	4.61	0.0409498					E7	ApoE-/-+ HF+OVX	23.72	23.7775	0.426807	ABCA1	7.02	4.5	0.0441942					E7	ApoE-/-+ HF+OVX	31	30.365	0.531467	LCAT	13.94	3.84	0.0698304					E7	ApoE-/-+ HF+OVX	27	26.6375	0.491172	LPCAT3	10.31	-0.85	1.8025
F7	ApoE-/-+ HF+OVX	25.02	25.66	0.423725	ABCG5	7.58	2.51	0.175556					F7	ApoE-/-+ HF+OVX	23.54	23.7775	0.426807	ABCA1	6.17	2.34	0.19751					F7	ApoE-/-+ HF+OVX	30.57	30.365	0.531467	LCAT	13.1	2.69	0.154963					F7	ApoE-/-+ HF+OVX	26.1	26.6375	0.491172	LPCAT3	8.58	-2.71	6.54322
G7	ApoE-/-+ HF+OVX	25.79	25.66	0.423725	ABCG5	8.92	4.04	0.0607909					G7	ApoE-/-+ HF+OVX	24.28	23.7775	0.426807	ABCA1	7.1	2.8	0.143587					G7	ApoE-/-+ HF+OVX	29.81	30.365	0.531467	LCAT	12.3	2.62	0.162668					G7	ApoE-/-+ HF+OVX	26.72	26.6375	0.491172	LPCAT3	9.77	-2.93	7.6211
H7	ApoE-/-+ HF+OVX	26.01	25.66	0.423725	ABCG5	9.26	3.74	0.0748424					H7	ApoE-/-+ HF+OVX	23.09	23.7775	0.426807	ABCA1	5.76	2.57	0.168404					H7	ApoE-/-+ HF+OVX	30	30.365	0.531467	LCAT	13.24	2.96	0.128514					H7	ApoE-/-+ HF+OVX	26.17	26.6375	0.491172	LPCAT3	9.01	-3.37	10.3388
A8	ApoE-/-+ HF+OVX+E	23.48	23.755	0.544741	ABCG5	6.25	1.54	0.343885	0.360609	0.17474			A8	ApoE-/-+ HF+OVX+E	22.27	21.95	0.386819	ABCA1	5.45	2.83	0.140632	0.370726	0.226949			A8	ApoE-/-+ HF+OVX+E	29.52	29.14	0.317805	LCAT	12.41	1.81	0.285191	0.344094	0.16403			A8	ApoE-/-+ HF+OVX+E	27.05	27.4325	0.353018	LPCAT3	10.34	-1.56	2.94854	3.52275	1.81233
B8	ApoE-/-+ HF+OVX+E	23.09	23.755	0.544741	ABCG5	5.64	1.53	0.346277					B8	ApoE-/-+ HF+OVX+E	21.66	21.95	0.386819	ABCA1	4.66	1.09	0.469761					B8	ApoE-/-+ HF+OVX+E	29.18	29.14	0.317805	LCAT	12.23	1.42	0.373712					B8	ApoE-/-+ HF+OVX+E	27.67	27.4325	0.353018	LPCAT3	10.83	-1.41	2.65737
C8	ApoE-/-+ HF+OVX+E	24.08	23.755	0.544741	ABCG5	7.2	2.11	0.231647					C8	ApoE-/-+ HF+OVX+E	22.04	21.95	0.386819	ABCA1	4.77	0.27	0.82932					C8	ApoE-/-+ HF+OVX+E	29.11	29.14	0.317805	LCAT	12.53	2.24	0.211686					C8	ApoE-/-+ HF+OVX+E	28.1	27.4325	0.353018	LPCAT3	11.14	-1.52	2.86791
D8	ApoE-/-+ HF+OVX+E	23.37	23.755	0.544741	ABCG5	5.82	0.62	0.650671					D8	ApoE-/-+ HF+OVX+E	21.41	21.95	0.386819	ABCA1	4.68	2.24	0.211686					D8	ApoE-/-+ HF+OVX+E	28.98	29.14	0.317805	LCAT	11.61	0.46	0.726986					D8	ApoE-/-+ HF+OVX+E	27.44	27.4325	0.353018	LPCAT3	10.69	-1.03	2.04202
E8	ApoE-/-+ HF+OVX+E	24.1	23.755	0.544741	ABCG5	6.9	1.99	0.251739					E8	ApoE-/-+ HF+OVX+E	21.49	21.95	0.386819	ABCA1	4.35	1.83	0.281265					E8	ApoE-/-+ HF+OVX+E	28.95	29.14	0.317805	LCAT	11.58	1.48	0.358489					E8	ApoE-/-+ HF+OVX+E	27.51	27.4325	0.353018	LPCAT3	9.92	-1.24	2.36199
F8	ApoE-/-+ HF+OVX+E	24.36	23.755	0.544741	ABCG5	7.36	2.29	0.204476					F8	ApoE-/-+ HF+OVX+E	22.49	21.95	0.386819	ABCA1	5.41	1.58	0.334482					F8	ApoE-/-+ HF+OVX+E	29.32	29.14	0.317805	LCAT	12.4	1.99	0.251739					F8	ApoE-/-+ HF+OVX+E	27.13	27.4325	0.353018	LPCAT3	9.95	-1.34	2.53151
G8	ApoE-/-+ HF+OVX+E	23.14	23.755	0.544741	ABCG5	5.59	0.71	0.61132					G8	ApoE-/-+ HF+OVX+E	22.11	21.95	0.386819	ABCA1	5.27	0.97	0.510506					G8	ApoE-/-+ HF+OVX+E	28.56	29.14	0.317805	LCAT	11.45	1.77	0.293209					G8	ApoE-/-+ HF+OVX+E	27.48	27.4325	0.353018	LPCAT3	10.15	-2.55	5.85634
H8	ApoE-/-+ HF+OVX+E	24.42	23.755	0.544741	ABCG5	7.55	2.03	0.244855					H8	ApoE-/-+ HF+OVX+E	22.13	21.95	0.386819	ABCA1	5.6	2.41	0.188156					H8	ApoE-/-+ HF+OVX+E	29.5	29.14	0.317805	LCAT	12.27	1.99	0.251739					H8	ApoE-/-+ HF+OVX+E	27.08	27.4325	0.353018	LPCAT3	9.59	-2.79	6.9163
A9	C57+Chow	25.45	25.5688	0.44828	ABCG8	8.52	0	1	1	0	0.161383		A9	C57+Chow	25.1	25.52	0.352623	ACAT1	7.48	0	1	1	0	0.00520317		A9	C57+Chow	25.99	26.4587	0.340732	LDLR	8.54	0	1	1	0	0.0634865
B9	C57+Chow	26.07	25.5688	0.44828	ABCG8	8.69	0	1					B9	C57+Chow	25.6	25.52	0.352623	ACAT1	8.16	0	1					B9	C57+Chow	26.49	26.4587	0.340732	LDLR	9.43	0	1
C9	C57+Chow	25.77	25.5688	0.44828	ABCG8	8.92	0	1					C9	C57+Chow	25.13	25.52	0.352623	ACAT1	8.34	0	1					C9	C57+Chow	27.14	26.4587	0.340732	LDLR	9.83	0	1
D9	C57+Chow	26.03	25.5688	0.44828	ABCG8	9.08	0	1					D9	C57+Chow	25.63	25.52	0.352623	ACAT1	8.2	0	1					D9	C57+Chow	26.27	26.4587	0.340732	LDLR	9.38	0	1
E9	C57+Chow	25.96	25.5688	0.44828	ABCG8	8.7	0	1					E9	C57+Chow	25.8	25.52	0.352623	ACAT1	8.25	0	1					E9	C57+Chow	26.31	26.4587	0.340732	LDLR	8.81	0	1
F9	C57+Chow	25.05	25.5688	0.44828	ABCG8	8.22	0	1					F9	C57+Chow	25.77	25.52	0.352623	ACAT1	8.42	0	1					F9	C57+Chow	26.65	26.4587	0.340732	LDLR	9.65	0	1
G9	C57+Chow	25.26	25.5688	0.44828	ABCG8	8.55	0	1					G9	C57+Chow	26	25.52	0.352623	ACAT1	8.78	0	1					G9	C57+Chow	26.53	26.4587	0.340732	LDLR	9.21	0	1
H9	C57+Chow	24.96	25.5688	0.44828	ABCG8	8.04	0	1					H9	C57+Chow	25.13	25.52	0.352623	ACAT1	7.58	0	1					H9	C57+Chow	26.29	26.4587	0.340732	LDLR	8.75	0	1
A10	ApoE-/- +HF	26.5	26.5788	0.367207	ABCG8	9.58	0.89	0.539614	0.768285	0.443241	0.016537		A10	ApoE-/- +HF	26.67	26.595	0.341802	ACAT1	9.99	1.83	0.281265	0.582708	0.357046	0.0133505		A10	ApoE-/- +HF	27.58	27.29	0.196032	LDLR	10.6	1.17	0.444421	0.694142	0.429258	0.00395677
B10	ApoE-/- +HF	26.06	26.5788	0.367207	ABCG8	8.49	-0.43	1.34723					B10	ApoE-/- +HF	26.3	26.595	0.341802	ACAT1	8.65	0.31	0.806642					B10	ApoE-/- +HF	27.27	27.29	0.196032	LDLR	10.14	0.31	0.806642
C10	ApoE-/- +HF	26.61	26.5788	0.367207	ABCG8	9.43	0.35	0.784584					C10	ApoE-/- +HF	26.37	26.595	0.341802	ACAT1	9.52	1.32	0.400535					C10	ApoE-/- +HF	27.07	27.29	0.196032	LDLR	9.96	0.58	0.668964
D10	ApoE-/- +HF	27.01	26.5788	0.367207	ABCG8	9.44	0.74	0.598739					D10	ApoE-/- +HF	26.34	26.595	0.341802	ACAT1	9.03	0.78	0.582367					D10	ApoE-/- +HF	27.33	27.29	0.196032	LDLR	10.44	1.63	0.323088
E10	ApoE-/- +HF	26.25	26.5788	0.367207	ABCG8	9.7	1.48	0.358489					E10	ApoE-/- +HF	27.15	26.595	0.341802	ACAT1	10.32	1.9	0.267943					E10	ApoE-/- +HF	27.39	27.29	0.196032	LDLR	10.7	1.05	0.482968
F10	ApoE-/- +HF	27.16	26.5788	0.367207	ABCG8	9.6	1.05	0.482968					F10	ApoE-/- +HF	26.78	26.595	0.341802	ACAT1	9.79	1.01	0.496546					F10	ApoE-/- +HF	27.19	27.29	0.196032	LDLR	10.08	0.87	0.547147
G10	ApoE-/- +HF	26.64	26.5788	0.367207	ABCG8	9.11	1.07	0.476319					G10	ApoE-/- +HF	26.21	26.595	0.341802	ACAT1	8.67	1.09	0.469761					G10	ApoE-/- +HF	27.01	27.29	0.196032	LDLR	9.52	0.77	0.586417
H10	ApoE-/- +HF	26.4	26.5788	0.367207	ABCG8	8.94	-0.64	1.55833					H10	ApoE-/- +HF	26.94	26.595	0.341802	ACAT1	9.55	-0.44	1.3566					H10	ApoE-/- +HF	27.48	27.29	0.196032	LDLR	9.84	-0.76	1.69349
A11	ApoE-/-+ HF+OVX	27.89	27.4563	0.265757	ABCG8	10.31	1.79	0.289172	0.318866	0.147173	0.0266368		A11	ApoE-/-+ HF+OVX	27.88	27.625	0.429052	ACAT1	10.96	3.48	0.0896222	0.20881	0.110007	0.0122223		A11	ApoE-/-+ HF+OVX	29.45	29.0987	0.395382	LDLR	12.39	3.85	0.0693481	0.163772	0.0743988	0.000363439
B11	ApoE-/-+ HF+OVX	27.45	27.4563	0.265757	ABCG8	10.56	1.87	0.273573					B11	ApoE-/-+ HF+OVX	28.08	27.625	0.429052	ACAT1	11.15	2.99	0.125869					B11	ApoE-/-+ HF+OVX	29.38	29.0987	0.395382	LDLR	12	2.57	0.168404
C11	ApoE-/-+ HF+OVX	27.22	27.4563	0.265757	ABCG8	10.19	1.27	0.41466					C11	ApoE-/-+ HF+OVX	27.33	27.625	0.429052	ACAT1	10.06	1.72	0.303549					C11	ApoE-/-+ HF+OVX	28.59	29.0987	0.395382	LDLR	11.99	2.16	0.223756
D11	ApoE-/-+ HF+OVX	27.38	27.4563	0.265757	ABCG8	9.74	0.66	0.632878					D11	ApoE-/-+ HF+OVX	27.87	27.625	0.429052	ACAT1	11.21	3.01	0.124137					D11	ApoE-/-+ HF+OVX	29.42	29.0987	0.395382	LDLR	12.02	2.64	0.160428
E11	ApoE-/-+ HF+OVX	27.39	27.4563	0.265757	ABCG8	10.78	2.08	0.236514					E11	ApoE-/-+ HF+OVX	27.66	27.625	0.429052	ACAT1	10.96	2.71	0.15283					E11	ApoE-/-+ HF+OVX	28.6	29.0987	0.395382	LDLR	11.54	2.73	0.150726
F11	ApoE-/-+ HF+OVX	27.77	27.4563	0.265757	ABCG8	10.33	2.11	0.231647					F11	ApoE-/-+ HF+OVX	27.05	27.625	0.429052	ACAT1	9.68	1.26	0.417544					F11	ApoE-/-+ HF+OVX	28.83	29.0987	0.395382	LDLR	11.36	1.71	0.30566
G11	ApoE-/-+ HF+OVX	27.08	27.4563	0.265757	ABCG8	10.21	1.66	0.316439					G11	ApoE-/-+ HF+OVX	28.08	27.625	0.429052	ACAT1	10.9	2.12	0.230047					G11	ApoE-/-+ HF+OVX	29.54	29.0987	0.395382	LDLR	12.03	2.82	0.14161
H11	ApoE-/-+ HF+OVX	27.47	27.4563	0.265757	ABCG8	10.72	2.68	0.156041					H11	ApoE-/-+ HF+OVX	27.05	27.625	0.429052	ACAT1	9.72	2.14	0.22688					H11	ApoE-/-+ HF+OVX	28.98	29.0987	0.395382	LDLR	12.22	3.47	0.0902456
A12	ApoE-/-+ HF+OVX+E	27.11	26.5175	0.451213	ABCG8	9.88	1.36	0.389582	0.677489	0.382192			A12	ApoE-/-+ HF+OVX+E	26.99	26.4925	0.331652	ACAT1	10.17	2.69	0.154963	0.419003	0.175068			A12	ApoE-/-+ HF+OVX+E	27.21	27.5625	0.314268	LDLR	10.1	1.56	0.339151	0.42754	0.141502
B12	ApoE-/-+ HF+OVX+E	26.84	26.5175	0.451213	ABCG8	9.39	0.7	0.615572					B12	ApoE-/-+ HF+OVX+E	26.12	26.4925	0.331652	ACAT1	9.12	0.96	0.514057					B12	ApoE-/-+ HF+OVX+E	28.11	27.5625	0.314268	LDLR	11.16	1.73	0.301452
C12	ApoE-/-+ HF+OVX+E	26.28	26.5175	0.451213	ABCG8	9.4	0.48	0.716978					C12	ApoE-/-+ HF+OVX+E	26.24	26.4925	0.331652	ACAT1	8.97	0.63	0.646176					C12	ApoE-/-+ HF+OVX+E	27.56	27.5625	0.314268	LDLR	10.98	1.15	0.450625
D12	ApoE-/-+ HF+OVX+E	25.98	26.5175	0.451213	ABCG8	8.43	-0.65	1.56917					D12	ApoE-/-+ HF+OVX+E	26.15	26.4925	0.331652	ACAT1	9.42	1.22	0.429283					D12	ApoE-/-+ HF+OVX+E	27.17	27.5625	0.314268	LDLR	9.8	0.42	0.747425
E12	ApoE-/-+ HF+OVX+E	26.51	26.5175	0.451213	ABCG8	9.31	0.61	0.655197					E12	ApoE-/-+ HF+OVX+E	26.3	26.4925	0.331652	ACAT1	9.16	0.91	0.532185					E12	ApoE-/-+ HF+OVX+E	27.51	27.5625	0.314268	LDLR	10.14	1.33	0.397768
F12	ApoE-/-+ HF+OVX+E	25.94	26.5175	0.451213	ABCG8	8.94	0.72	0.607097					F12	ApoE-/-+ HF+OVX+E	26.6	26.4925	0.331652	ACAT1	9.52	1.1	0.466516					F12	ApoE-/-+ HF+OVX+E	27.87	27.5625	0.314268	LDLR	10.95	1.3	0.406126
G12	ApoE-/-+ HF+OVX+E	27.05	26.5175	0.451213	ABCG8	9.5	0.95	0.517632					G12	ApoE-/-+ HF+OVX+E	26.77	26.4925	0.331652	ACAT1	9.93	1.15	0.450625					G12	ApoE-/-+ HF+OVX+E	27.45	27.5625	0.314268	LDLR	10.34	1.13	0.456916
H12	ApoE-/-+ HF+OVX+E	26.43	26.5175	0.451213	ABCG8	9.56	1.52	0.348686					H12	ApoE-/-+ HF+OVX+E	26.77	26.4925	0.331652	ACAT1	10.24	2.66	0.15822					H12	ApoE-/-+ HF+OVX+E	27.62	27.5625	0.314268	LDLR	10.39	1.64	0.320856
[truncated: 49 more columns]

## Sheet: related to figure 2G
Data													Data													Data													Data
Well	S_Name	Ct	Mean Ct	StdDev Ct	Gene	ΔCt	ΔΔCt	2^(-ΔΔCt)	AVERAGE	STDEV	T.TEST		Well	S_Name	Ct	Mean Ct	StdDev Ct	Gene	ΔCt	ΔΔCt	2^(-ΔΔCt)	AVERAGE	STDEV	T.TEST		Well	S_Name	Ct	Mean Ct	StdDev Ct	Gene	ΔCt	ΔΔCt	2^(-ΔΔCt)	AVERAGE	STDEV	T.TEST		Well	S_Name	Ct	Mean Ct	StdDev Ct	Gene	ΔCt	ΔΔCt	2^(-ΔΔCt)	AVERAGE	STDEV
A1	C57+Chow	16.52	17.2812	0.367207	β-actin								A1	C57+Chow	16.89	16.87	0.24704	β-actin								A1	C57+Chow	16.94	17.0388	0.423841	β-actin								A1	C57+Chow	16.62	17.0737	0.373552	β-actin
B1	C57+Chow	17.31	17.2812	0.367207	β-actin								B1	C57+Chow	16.69	16.87	0.24704	β-actin								B1	C57+Chow	16.66	17.0388	0.423841	β-actin								B1	C57+Chow	17.2	17.0737	0.373552	β-actin
C1	C57+Chow	17.38	17.2812	0.367207	β-actin								C1	C57+Chow	16.8	16.87	0.24704	β-actin								C1	C57+Chow	16.55	17.0388	0.423841	β-actin								C1	C57+Chow	17.17	17.0737	0.373552	β-actin
D1	C57+Chow	16.96	17.2812	0.367207	β-actin								D1	C57+Chow	16.79	16.87	0.24704	β-actin								D1	C57+Chow	17.54	17.0388	0.423841	β-actin								D1	C57+Chow	17.65	17.0737	0.373552	β-actin
E1	C57+Chow	17.51	17.2812	0.367207	β-actin								E1	C57+Chow	17.17	16.87	0.24704	β-actin								E1	C57+Chow	17.36	17.0388	0.423841	β-actin								E1	C57+Chow	17.36	17.0737	0.373552	β-actin
F2	C57+Chow	17.54	17.2812	0.367207	β-actin								F2	C57+Chow	17.3	16.87	0.24704	β-actin								F2	C57+Chow	17.63	17.0388	0.423841	β-actin								F2	C57+Chow	16.52	17.0737	0.373552	β-actin
G1	C57+Chow	17.62	17.2812	0.367207	β-actin								G1	C57+Chow	16.76	16.87	0.24704	β-actin								G1	C57+Chow	16.99	17.0388	0.423841	β-actin								G1	C57+Chow	16.93	17.0737	0.373552	β-actin
H1	C57+Chow	17.41	17.2812	0.367207	β-actin								H1	C57+Chow	16.56	16.87	0.24704	β-actin								H1	C57+Chow	16.64	17.0388	0.423841	β-actin								H1	C57+Chow	17.14	17.0737	0.373552	β-actin
A2	ApoE-/- +HF	17.36	17.1587	0.30277	β-actin								A2	ApoE-/- +HF	17.5	17.1812	0.363689	β-actin								A2	ApoE-/- +HF	17.34	17.1388	0.238354	β-actin								A2	ApoE-/- +HF	17.05	17.125	0.376715	β-actin
B2	ApoE-/- +HF	16.98	17.1587	0.30277	β-actin								B2	ApoE-/- +HF	17.64	17.1812	0.363689	β-actin								B2	ApoE-/- +HF	16.84	17.1388	0.238354	β-actin								B2	ApoE-/- +HF	16.55	17.125	0.376715	β-actin
C2	ApoE-/- +HF	17.46	17.1587	0.30277	β-actin								C2	ApoE-/- +HF	17.03	17.1812	0.363689	β-actin								C2	ApoE-/- +HF	17.1	17.1388	0.238354	β-actin								C2	ApoE-/- +HF	17.59	17.125	0.376715	β-actin
D2	ApoE-/- +HF	16.9	17.1587	0.30277	β-actin								D2	ApoE-/- +HF	17.38	17.1812	0.363689	β-actin								D2	ApoE-/- +HF	16.88	17.1388	0.238354	β-actin								D2	ApoE-/- +HF	16.84	17.125	0.376715	β-actin
E2	ApoE-/- +HF	16.82	17.1587	0.30277	β-actin								E2	ApoE-/- +HF	16.93	17.1812	0.363689	β-actin								E2	ApoE-/- +HF	16.9	17.1388	0.238354	β-actin								E2	ApoE-/- +HF	17.14	17.125	0.376715	β-actin
F2	ApoE-/- +HF	17.52	17.1587	0.30277	β-actin								F2	ApoE-/- +HF	17.43	17.1812	0.363689	β-actin								F2	ApoE-/- +HF	17.42	17.1388	0.238354	β-actin								F2	ApoE-/- +HF	17.31	17.125	0.376715	β-actin
G2	ApoE-/- +HF	17.4	17.1587	0.30277	β-actin								G2	ApoE-/- +HF	16.98	17.1812	0.363689	β-actin								G2	ApoE-/- +HF	17.29	17.1388	0.238354	β-actin								G2	ApoE-/- +HF	17.64	17.125	0.376715	β-actin
H2	ApoE-/- +HF	16.83	17.1587	0.30277	β-actin								H2	ApoE-/- +HF	16.56	17.1812	0.363689	β-actin								H2	ApoE-/- +HF	17.34	17.1388	0.238354	β-actin								H2	ApoE-/- +HF	16.88	17.125	0.376715	β-actin
A3	ApoE-/-+ HF+OVX	16.86	17.11	0.34021	β-actin								A3	ApoE-/-+ HF+OVX	17.12	17.0388	0.333271	β-actin								A3	ApoE-/-+ HF+OVX	17.35	17.1463	0.372365	β-actin								A3	ApoE-/-+ HF+OVX	16.78	17.185	0.37838	β-actin
B3	ApoE-/-+ HF+OVX	16.84	17.11	0.34021	β-actin								B3	ApoE-/-+ HF+OVX	17.18	17.0388	0.333271	β-actin								B3	ApoE-/-+ HF+OVX	16.83	17.1463	0.372365	β-actin								B3	ApoE-/-+ HF+OVX	17.44	17.185	0.37838	β-actin
C3	ApoE-/-+ HF+OVX	16.98	17.11	0.34021	β-actin								C3	ApoE-/-+ HF+OVX	16.8	17.0388	0.333271	β-actin								C3	ApoE-/-+ HF+OVX	17.49	17.1463	0.372365	β-actin								C3	ApoE-/-+ HF+OVX	17.21	17.185	0.37838	β-actin
D3	ApoE-/-+ HF+OVX	17.31	17.11	0.34021	β-actin								D3	ApoE-/-+ HF+OVX	17.16	17.0388	0.333271	β-actin								D3	ApoE-/-+ HF+OVX	17.32	17.1463	0.372365	β-actin								D3	ApoE-/-+ HF+OVX	17.63	17.185	0.37838	β-actin
E3	ApoE-/-+ HF+OVX	17.63	17.11	0.34021	β-actin								E3	ApoE-/-+ HF+OVX	16.64	17.0388	0.333271	β-actin								E3	ApoE-/-+ HF+OVX	16.66	17.1463	0.372365	β-actin								E3	ApoE-/-+ HF+OVX	17.21	17.185	0.37838	β-actin
F3	ApoE-/-+ HF+OVX	16.92	17.11	0.34021	β-actin								F3	ApoE-/-+ HF+OVX	17.35	17.0388	0.333271	β-actin								F3	ApoE-/-+ HF+OVX	16.65	17.1463	0.372365	β-actin								F3	ApoE-/-+ HF+OVX	17.12	17.185	0.37838	β-actin
G3	ApoE-/-+ HF+OVX	17.56	17.11	0.34021	β-actin								G3	ApoE-/-+ HF+OVX	17.49	17.0388	0.333271	β-actin								G3	ApoE-/-+ HF+OVX	17.56	17.1463	0.372365	β-actin								G3	ApoE-/-+ HF+OVX	17.56	17.185	0.37838	β-actin
H3	ApoE-/-+ HF+OVX	16.78	17.11	0.34021	β-actin								H3	ApoE-/-+ HF+OVX	16.57	17.0388	0.333271	β-actin								H3	ApoE-/-+ HF+OVX	17.31	17.1463	0.372365	β-actin								H3	ApoE-/-+ HF+OVX	16.53	17.185	0.37838	β-actin
A4	ApoE-/-+ HF+OVX+E	17.07	16.9812	0.265891	β-actin								A4	ApoE-/-+ HF+OVX+E	17.64	17.1487	0.327608	β-actin								A4	ApoE-/-+ HF+OVX+E	17.51	17.0087	0.396824	β-actin								A4	ApoE-/-+ HF+OVX+E	16.74	17.065	0.402847	β-actin
B4	ApoE-/-+ HF+OVX+E	17.32	16.9812	0.265891	β-actin								B4	ApoE-/-+ HF+OVX+E	17.04	17.1487	0.327608	β-actin								B4	ApoE-/-+ HF+OVX+E	16.71	17.0087	0.396824	β-actin								B4	ApoE-/-+ HF+OVX+E	16.65	17.065	0.402847	β-actin
C4	ApoE-/-+ HF+OVX+E	17.05	16.9812	0.265891	β-actin								C4	ApoE-/-+ HF+OVX+E	17.12	17.1487	0.327608	β-actin								C4	ApoE-/-+ HF+OVX+E	16.54	17.0087	0.396824	β-actin								C4	ApoE-/-+ HF+OVX+E	17.64	17.065	0.402847	β-actin
D4	ApoE-/-+ HF+OVX+E	16.67	16.9812	0.265891	β-actin								D4	ApoE-/-+ HF+OVX+E	17.18	17.1487	0.327608	β-actin								D4	ApoE-/-+ HF+OVX+E	16.61	17.0087	0.396824	β-actin								D4	ApoE-/-+ HF+OVX+E	16.97	17.065	0.402847	β-actin
E4	ApoE-/-+ HF+OVX+E	16.54	16.9812	0.265891	β-actin								E4	ApoE-/-+ HF+OVX+E	17.14	17.1487	0.327608	β-actin								E4	ApoE-/-+ HF+OVX+E	17.02	17.0087	0.396824	β-actin								E4	ApoE-/-+ HF+OVX+E	17.27	17.065	0.402847	β-actin
F4	ApoE-/-+ HF+OVX+E	17.19	16.9812	0.265891	β-actin								F4	ApoE-/-+ HF+OVX+E	16.73	17.1487	0.327608	β-actin								F4	ApoE-/-+ HF+OVX+E	17.51	17.0087	0.396824	β-actin								F4	ApoE-/-+ HF+OVX+E	17.45	17.065	0.402847	β-actin
G4	ApoE-/-+ HF+OVX+E	16.88	16.9812	0.265891	β-actin								G4	ApoE-/-+ HF+OVX+E	17.57	17.1487	0.327608	β-actin								G4	ApoE-/-+ HF+OVX+E	17.33	17.0087	0.396824	β-actin								G4	ApoE-/-+ HF+OVX+E	17.27	17.065	0.402847	β-actin
H4	ApoE-/-+ HF+OVX+E	17.13	16.9812	0.265891	β-actin								H4	ApoE-/-+ HF+OVX+E	16.77	17.1487	0.327608	β-actin								H4	ApoE-/-+ HF+OVX+E	16.84	17.0087	0.396824	β-actin								H4	ApoE-/-+ HF+OVX+E	16.53	17.065	0.402847	β-actin
A5	C57+Chow	26.09	23.7063	0.481365	ABCG5	9.57	0	1	1	0	7.65199e-06		A5	C57+Chow	19.92	20.82	0.6185	ABCA1	3.03	0	1	1	0	0.0131842		A5	C57+Chow	28.61	27.4825	0.373315	LCAT	11.67	0	1	1	0	0.232063		A5	C57+Chow	26.11	27.495	0.367151	LXR	9.49	0	1	1	0
B5	C57+Chow	26.19	23.7063	0.481365	ABCG5	8.88	0	1					B5	C57+Chow	20.4	20.82	0.6185	ABCA1	3.71	0	1					B5	C57+Chow	28.87	27.4825	0.373315	LCAT	12.21	0	1					B5	C57+Chow	25.03	27.495	0.367151	LXR	7.83	0	1
C5	C57+Chow	26.39	23.7063	0.481365	ABCG5	9.01	0	1					C5	C57+Chow	21.38	20.82	0.6185	ABCA1	4.58	0	1					C5	C57+Chow	29.14	27.4825	0.373315	LCAT	12.59	0	1					C5	C57+Chow	25.17	27.495	0.367151	LXR	8	0	1
D5	C57+Chow	25.9	23.7063	0.481365	ABCG5	8.94	0	1					D5	C57+Chow	20.5	20.82	0.6185	ABCA1	3.71	0	1					D5	C57+Chow	29.57	27.4825	0.373315	LCAT	12.03	0	1					D5	C57+Chow	25.94	27.495	0.367151	LXR	8.29	0	1
E5	C57+Chow	26.86	23.7063	0.481365	ABCG5	9.35	0	1					E5	C57+Chow	21.62	20.82	0.6185	ABCA1	4.45	0	1					E5	C57+Chow	29.51	27.4825	0.373315	LCAT	12.15	0	1					E5	C57+Chow	25.26	27.495	0.367151	LXR	7.9	0	1
F5	C57+Chow	25.89	23.7063	0.481365	ABCG5	8.35	0	1					F5	C57+Chow	20.62	20.82	0.6185	ABCA1	3.32	0	1					F5	C57+Chow	29.32	27.4825	0.373315	LCAT	11.69	0	1					F5	C57+Chow	26.12	27.495	0.367151	LXR	9.6	0	1
G5	C57+Chow	26.93	23.7063	0.481365	ABCG5	9.31	0	1					G5	C57+Chow	20.57	20.82	0.6185	ABCA1	3.81	0	1					G5	C57+Chow	29.4	27.4825	0.373315	LCAT	12.41	0	1					G5	C57+Chow	25.89	27.495	0.367151	LXR	8.96	0	1
H5	C57+Chow	26.55	23.7063	0.481365	ABCG5	9.14	0	1					H5	C57+Chow	21.55	20.82	0.6185	ABCA1	4.99	0	1					H5	C57+Chow	29.42	27.4825	0.373315	LCAT	12.78	0	1					H5	C57+Chow	25.98	27.495	0.367151	LXR	8.84	0	1
A6	ApoE-/- +HF	27.21	25.5538	0.295873	ABCG5	9.85	0.97	0.510506	0.496191	0.207343	0.000666388		A6	ApoE-/- +HF	22.07	22.105	0.34908	ABCA1	4.57	0.86	0.550953	0.65597	0.342994	0.00120771		A6	ApoE-/- +HF	31	29.2975	0.190319	LCAT	13.66	1.45	0.366021	0.710483	0.655504	0.0592023		A6	ApoE-/- +HF	27.02	29.155	0.388808	LXR	9.97	2.14	0.22688	0.71206	0.467476
B6	ApoE-/- +HF	27.19	25.5538	0.295873	ABCG5	10.21	1.2	0.435275					B6	ApoE-/- +HF	22.56	22.105	0.34908	ABCA1	4.92	0.34	0.790041					B6	ApoE-/- +HF	30.35	29.2975	0.190319	LCAT	13.51	0.92	0.528509					B6	ApoE-/- +HF	26.92	29.155	0.388808	LXR	10.37	2.37	0.193446
C6	ApoE-/- +HF	27.87	25.5538	0.295873	ABCG5	10.41	1.47	0.360982					C6	ApoE-/- +HF	22.31	22.105	0.34908	ABCA1	5.28	1.57	0.336808					C6	ApoE-/- +HF	30.61	29.2975	0.190319	LCAT	13.51	1.48	0.358489					C6	ApoE-/- +HF	26.21	29.155	0.388808	LXR	8.62	0.33	0.795536
D6	ApoE-/- +HF	27.36	25.5538	0.295873	ABCG5	10.46	1.11	0.463294					D6	ApoE-/- +HF	22.07	22.105	0.34908	ABCA1	4.69	0.24	0.846745					D6	ApoE-/- +HF	30.43	29.2975	0.190319	LCAT	13.55	1.4	0.378929					D6	ApoE-/- +HF	26.7	29.155	0.388808	LXR	9.86	1.96	0.257028
E6	ApoE-/- +HF	27.98	25.5538	0.295873	ABCG5	11.16	2.81	0.142595					E6	ApoE-/- +HF	22.19	22.105	0.34908	ABCA1	5.26	1.94	0.260616					E6	ApoE-/- +HF	30.61	29.2975	0.190319	LCAT	13.71	2.02	0.246558					E6	ApoE-/- +HF	26.69	29.155	0.388808	LXR	9.55	-0.05	1.03526
F6	ApoE-/- +HF	27.06	25.5538	0.295873	ABCG5	9.54	0.23	0.852635					F6	ApoE-/- +HF	22.42	22.105	0.34908	ABCA1	4.99	1.18	0.441351					F6	ApoE-/- +HF	29.78	29.2975	0.190319	LCAT	12.36	-0.05	1.03526					F6	ApoE-/- +HF	26.97	29.155	0.388808	LXR	9.66	0.7	0.615572
G6	ApoE-/- +HF	27.37	25.5538	0.295873	ABCG5	9.97	0.83	0.562529					G6	ApoE-/- +HF	21.56	22.105	0.34908	ABCA1	4.58	-0.41	1.32869					G6	ApoE-/- +HF	30.93	29.2975	0.190319	LCAT	13.64	0.86	0.550953					G6	ApoE-/- +HF	25.97	29.155	0.388808	LXR	8.33	-0.51	1.42405
H6	ApoE-/- +HF	27.32	25.5538	0.295873	ABCG5	10.49	0.64	0.641713					H6	ApoE-/- +HF	21.66	22.105	0.34908	ABCA1	5.1	0.53	0.692555					H6	ApoE-/- +HF	29.85	29.2975	0.190319	LCAT	12.51	-1.15	2.21914					H6	ApoE-/- +HF	26.65	29.155	0.388808	LXR	9.77	-0.2	1.1487
A7	ApoE-/-+ HF+OVX	28.87	25.59	0.278363	ABCG5	12.01	2.44	0.184284	0.153382	0.0818527	0.00346472		A7	ApoE-/-+ HF+OVX	23.65	23.73	0.34575	ABCA1	6.53	3.5	0.0883883	0.157902	0.0609545	0.00141696		A7	ApoE-/-+ HF+OVX	31.37	30.4087	0.448312	LCAT	14.02	2.35	0.196146	0.228382	0.106161	0.00146344		A7	ApoE-/-+ HF+OVX	27.19	30.495	0.389579	LXR	10.41	0.92	0.528509	0.334834	0.130311
B7	ApoE-/-+ HF+OVX	29.35	25.59	0.278363	ABCG5	12.51	3.63	0.0807721					B7	ApoE-/-+ HF+OVX	23.72	23.73	0.34575	ABCA1	6.54	2.83	0.140632					B7	ApoE-/-+ HF+OVX	31.19	30.4087	0.448312	LCAT	14.36	2.15	0.225313					B7	ApoE-/-+ HF+OVX	27.7	30.495	0.389579	LXR	10.26	2.43	0.185565
C7	ApoE-/-+ HF+OVX	29.06	25.59	0.278363	ABCG5	12.08	3.07	0.11908					C7	ApoE-/-+ HF+OVX	23.14	23.73	0.34575	ABCA1	6.34	1.76	0.295248					C7	ApoE-/-+ HF+OVX	31.97	30.4087	0.448312	LCAT	14.48	1.89	0.269807					C7	ApoE-/-+ HF+OVX	27.02	30.495	0.389579	LXR	9.81	1.81	0.285191
D7	ApoE-/-+ HF+OVX	29.11	25.59	0.278363	ABCG5	11.8	2.86	0.137738					D7	ApoE-/-+ HF+OVX	23.6	23.73	0.34575	ABCA1	6.44	2.73	0.150726					D7	ApoE-/-+ HF+OVX	32.05	30.4087	0.448312	LCAT	14.73	2.7	0.153893					D7	ApoE-/-+ HF+OVX	27.19	30.495	0.389579	LXR	9.56	1.27	0.41466
E7	ApoE-/-+ HF+OVX	28.84	25.59	0.278363	ABCG5	11.21	1.86	0.275476					E7	ApoE-/-+ HF+OVX	23.88	23.73	0.34575	ABCA1	7.24	2.79	0.144586					E7	ApoE-/-+ HF+OVX	31.32	30.4087	0.448312	LCAT	14.66	2.51	0.175556					E7	ApoE-/-+ HF+OVX	27.6	30.495	0.389579	LXR	10.39	2.49	0.178006
F7	ApoE-/-+ HF+OVX	28.89	25.59	0.278363	ABCG5	11.97	3.62	0.0813339					F7	ApoE-/-+ HF+OVX	23.67	23.73	0.34575	ABCA1	6.32	3	0.125					F7	ApoE-/-+ HF+OVX	32.1	30.4087	0.448312	LCAT	15.45	3.76	0.073812					F7	ApoE-/-+ HF+OVX	27.81	30.495	0.389579	LXR	10.69	1.09	0.469761
G7	ApoE-/-+ HF+OVX	28.76	25.59	0.278363	ABCG5	11.2	1.89	0.269807					G7	ApoE-/-+ HF+OVX	23.79	23.73	0.34575	ABCA1	6.3	2.49	0.178006					G7	ApoE-/-+ HF+OVX	31.22	30.4087	0.448312	LCAT	13.66	1.25	0.420448					G7	ApoE-/-+ HF+OVX	27.98	30.495	0.389579	LXR	10.42	1.46	0.363493
H7	ApoE-/-+ HF+OVX	29.59	25.59	0.278363	ABCG5	12.81	3.67	0.0785633					H7	ApoE-/-+ HF+OVX	24.39	23.73	0.34575	ABCA1	7.82	2.83	0.140632					H7	ApoE-/-+ HF+OVX	31.77	30.4087	0.448312	LCAT	14.46	1.68	0.312083					H7	ApoE-/-+ HF+OVX	27.35	30.495	0.389579	LXR	10.82	1.98	0.25349
A8	ApoE-/-+ HF+OVX+E	28.07	24.1275	0.375338	ABCG5	11	1.43	0.371131	0.319117	0.105522			A8	ApoE-/-+ HF+OVX+E	21.88	21.9225	0.489073	ABCA1	4.24	1.21	0.432269	0.627026	0.329278			A8	ApoE-/-+ HF+OVX+E	30.22	29.2225	0.250984	LCAT	12.71	1.04	0.486327	0.525905	0.184962			A8	ApoE-/-+ HF+OVX+E	26.09	29.0987	0.329781	LXR	9.35	-0.14	1.10191	0.63791	0.396311
B8	ApoE-/-+ HF+OVX+E	27.72	24.1275	0.375338	ABCG5	10.4	1.52	0.348686					B8	ApoE-/-+ HF+OVX+E	22.53	21.9225	0.489073	ABCA1	5.49	1.78	0.291183					B8	ApoE-/-+ HF+OVX+E	29.92	29.2225	0.250984	LCAT	13.21	1	0.5					B8	ApoE-/-+ HF+OVX+E	26.29	29.0987	0.329781	LXR	9.64	1.81	0.285191
C8	ApoE-/-+ HF+OVX+E	28.06	24.1275	0.375338	ABCG5	11.01	2	0.25					C8	ApoE-/-+ HF+OVX+E	21.3	21.9225	0.489073	ABCA1	4.18	-0.4	1.31951					C8	ApoE-/-+ HF+OVX+E	30.13	29.2225	0.250984	LCAT	13.59	1	0.5					C8	ApoE-/-+ HF+OVX+E	27.11	29.0987	0.329781	LXR	9.47	1.47	0.360982
D8	ApoE-/-+ HF+OVX+E	27.82	24.1275	0.375338	ABCG5	11.15	2.21	0.216134					D8	ApoE-/-+ HF+OVX+E	21.87	21.9225	0.489073	ABCA1	4.69	0.98	0.50698					D8	ApoE-/-+ HF+OVX+E	30.43	29.2225	0.250984	LCAT	13.82	1.79	0.289172					D8	ApoE-/-+ HF+OVX+E	27.04	29.0987	0.329781	LXR	10.07	1.78	0.291183
E8	ApoE-/-+ HF+OVX+E	27.83	24.1275	0.375338	ABCG5	11.29	1.94	0.260616					E8	ApoE-/-+ HF+OVX+E	22.61	21.9225	0.489073	ABCA1	5.47	1.02	0.493116					E8	ApoE-/-+ HF+OVX+E	29.84	29.2225	0.250984	LCAT	12.82	0.67	0.628507					E8	ApoE-/-+ HF+OVX+E	26.32	29.0987	0.329781	LXR	9.05	1.15	0.450625
F8	ApoE-/-+ HF+OVX+E	27.56	24.1275	0.375338	ABCG5	10.37	2.02	0.246558					F8	ApoE-/-+ HF+OVX+E	21.34	21.9225	0.489073	ABCA1	4.61	1.29	0.408951					F8	ApoE-/-+ HF+OVX+E	30.34	29.2225	0.250984	LCAT	12.83	1.14	0.45376					F8	ApoE-/-+ HF+OVX+E	26.67	29.0987	0.329781	LXR	9.22	-0.38	1.30134
G8	ApoE-/-+ HF+OVX+E	27.07	24.1275	0.375338	ABCG5	10.19	0.88	0.543367					G8	ApoE-/-+ HF+OVX+E	21.7	21.9225	0.489073	ABCA1	4.13	0.32	0.80107					G8	ApoE-/-+ HF+OVX+E	29.86	29.2225	0.250984	LCAT	12.53	0.12	0.920188					G8	ApoE-/-+ HF+OVX+E	26.44	29.0987	0.329781	LXR	9.17	0.21	0.864537
H8	ApoE-/-+ HF+OVX+E	27.93	24.1275	0.375338	ABCG5	10.8	1.66	0.316439					H8	ApoE-/-+ HF+OVX+E	22.15	21.9225	0.489073	ABCA1	5.38	0.39	0.76313					H8	ApoE-/-+ HF+OVX+E	30.84	29.2225	0.250984	LCAT	14	1.22	0.429283					H8	ApoE-/-+ HF+OVX+E	26.53	29.0987	0.329781	LXR	10	1.16	0.447513
A9	C57+Chow	25.87	25.3963	0.343009	ABCG8	9.35	0	1	1	0	1.58331e-06		A9	C57+Chow	26.63	25.7475	0.309597	ACAT1	9.74	0	1	1	0	0.479764		A9	C57+Chow	26.16	26.34	0.404016	LDLR	9.22	0	1	1	0	0.0169643		A9	C57+Chow	28.11	27.4188	0.386317	SR-B1	11.49	0	1	1	0
B9	C57+Chow	25.63	25.3963	0.343009	ABCG8	8.32	0	1					B9	C57+Chow	26.77	25.7475	0.309597	ACAT1	10.08	0	1					B9	C57+Chow	26.07	26.34	0.404016	LDLR	9.41	0	1					B9	C57+Chow	27.01	27.4188	0.386317	SR-B1	9.81	0	1
C9	C57+Chow	25.59	25.3963	0.343009	ABCG8	8.21	0	1					C9	C57+Chow	27.15	25.7475	0.309597	ACAT1	10.35	0	1					C9	C57+Chow	26.03	26.34	0.404016	LDLR	9.48	0	1					C9	C57+Chow	27.55	27.4188	0.386317	SR-B1	10.38	0	1
D9	C57+Chow	25.6	25.3963	0.343009	ABCG8	8.64	0	1					D9	C57+Chow	27.08	25.7475	0.309597	ACAT1	10.29	0	1					D9	C57+Chow	26.3	26.34	0.404016	LDLR	8.76	0	1					D9	C57+Chow	27.12	27.4188	0.386317	SR-B1	9.47	0	1
E9	C57+Chow	24.95	25.3963	0.343009	ABCG8	7.44	0	1					E9	C57+Chow	26.11	25.7475	0.309597	ACAT1	8.94	0	1					E9	C57+Chow	26.25	26.34	0.404016	LDLR	8.89	0	1					E9	C57+Chow	27.78	27.4188	0.386317	SR-B1	10.42	0	1
F9	C57+Chow	25.01	25.3963	0.343009	ABCG8	7.47	0	1					F9	C57+Chow	26.76	25.7475	0.309597	ACAT1	9.46	0	1					F9	C57+Chow	26.99	26.34	0.404016	LDLR	9.36	0	1					F9	C57+Chow	27.36	27.4188	0.386317	SR-B1	10.84	0	1
G9	C57+Chow	25.06	25.3963	0.343009	ABCG8	7.44	0	1					G9	C57+Chow	26.23	25.7475	0.309597	ACAT1	9.47	0	1					G9	C57+Chow	26.95	26.34	0.404016	LDLR	9.96	0	1					G9	C57+Chow	27.4	27.4188	0.386317	SR-B1	10.47	0	1
H9	C57+Chow	25.46	25.3963	0.343009	ABCG8	8.05	0	1					H9	C57+Chow	27.01	25.7475	0.309597	ACAT1	10.45	0	1					H9	C57+Chow	25.97	26.34	0.404016	LDLR	9.33	0	1					H9	C57+Chow	27.02	27.4188	0.386317	SR-B1	9.88	0	1
A10	ApoE-/- +HF	26.38	26.33	0.171464	ABCG8	9.02	0.7	0.615572	0.496395	0.180289	0.00504458		A10	ApoE-/- +HF	27.83	26.4838	0.344381	ACAT1	10.33	0.25	0.840896	0.898811	0.394189	0.000556243		A10	ApoE-/- +HF	27.6	27.4888	0.382191	LDLR	10.26	0.85	0.554785	0.625852	0.390683	0.00699521		A10	ApoE-/- +HF	29.44	28.9638	0.377849	SR-B1	12.39	2.58	0.167241	0.468503	0.338626
B10	ApoE-/- +HF	26.29	26.33	0.171464	ABCG8	9.31	1.1	0.466516					B10	ApoE-/- +HF	27.19	26.4838	0.344381	ACAT1	9.55	-0.8	1.7411					B10	ApoE-/- +HF	27.34	27.4888	0.382191	LDLR	10.5	1.02	0.493116					B10	ApoE-/- +HF	29.15	28.9638	0.377849	SR-B1	12.6	2.22	0.214641
C10	ApoE-/- +HF	26.41	26.33	0.171464	ABCG8	8.95	0.31	0.806642					C10	ApoE-/- +HF	27.61	26.4838	0.344381	ACAT1	10.58	0.29	0.817902					C10	ApoE-/- +HF	27.14	27.4888	0.382191	LDLR	10.04	1.28	0.411796					C10	ApoE-/- +HF	28.64	28.9638	0.377849	SR-B1	11.05	1.58	0.334482
D10	ApoE-/- +HF	26.03	26.33	0.171464	ABCG8	9.13	1.69	0.309927					D10	ApoE-/- +HF	27.53	26.4838	0.344381	ACAT1	10.15	1.21	0.432269					D10	ApoE-/- +HF	28.04	27.4888	0.382191	LDLR	11.16	2.27	0.20733					D10	ApoE-/- +HF	29.51	28.9638	0.377849	SR-B1	12.67	2.25	0.210224
E10	ApoE-/- +HF	26.25	26.33	0.171464	ABCG8	9.43	1.96	0.257028					E10	ApoE-/- +HF	27.19	26.4838	0.344381	ACAT1	10.26	0.8	0.574349					E10	ApoE-/- +HF	28.05	27.4888	0.382191	LDLR	11.15	1.79	0.289172					E10	ApoE-/- +HF	28.84	28.9638	0.377849	SR-B1	11.7	0.86	0.550953
F10	ApoE-/- +HF	26.21	26.33	0.171464	ABCG8	8.69	1.25	0.420448					F10	ApoE-/- +HF	27	26.4838	0.344381	ACAT1	9.57	0.1	0.933033					F10	ApoE-/- +HF	27.03	27.4888	0.382191	LDLR	9.61	-0.35	1.27456					F10	ApoE-/- +HF	28.57	28.9638	0.377849	SR-B1	11.26	0.79	0.578344
G10	ApoE-/- +HF	26.55	26.33	0.171464	ABCG8	9.15	1.1	0.466516					G10	ApoE-/- +HF	27.33	26.4838	0.344381	ACAT1	10.35	-0.1	1.07177					G10	ApoE-/- +HF	27.33	27.4888	0.382191	LDLR	10.04	0.71	0.61132					G10	ApoE-/- +HF	28.56	28.9638	0.377849	SR-B1	10.92	1.04	0.486327
H10	ApoE-/- +HF	26.52	26.33	0.171464	ABCG8	9.69	0.67	0.628507					H10	ApoE-/- +HF	27.25	26.4838	0.344381	ACAT1	10.69	0.36	0.779165					H10	ApoE-/- +HF	27.38	27.4888	0.382191	LDLR	10.04	-0.22	1.16473					H10	ApoE-/- +HF	29	28.9638	0.377849	SR-B1	12.12	-0.27	1.20581
A11	ApoE-/-+ HF+OVX	27.12	27.5438	0.414692	ABCG8	10.26	0.91	0.532185	0.229928	0.137811	0.112754		A11	ApoE-/-+ HF+OVX	28.78	27.6375	0.388762	ACAT1	11.66	1.92	0.264255	0.258768	0.102921	0.000679578		A11	ApoE-/-+ HF+OVX	28.93	29.0562	0.258398	LDLR	11.58	2.36	0.194791	0.17929	0.0862898	0.0100753		A11	ApoE-/-+ HF+OVX	29.74	30.3038	0.410398	SR-B1	12.96	1.47	0.360982	0.170321	0.100195
B11	ApoE-/-+ HF+OVX	27.52	27.5438	0.414692	ABCG8	10.68	2.36	0.194791					B11	ApoE-/-+ HF+OVX	28.89	27.6375	0.388762	ACAT1	11.71	1.63	0.323088					B11	ApoE-/-+ HF+OVX	28.78	29.0562	0.258398	LDLR	11.95	2.54	0.171943					B11	ApoE-/-+ HF+OVX	30.67	30.3038	0.410398	SR-B1	13.23	3.42	0.0934281
C11	ApoE-/-+ HF+OVX	28.1	27.5438	0.414692	ABCG8	11.12	2.91	0.133046					C11	ApoE-/-+ HF+OVX	28.72	27.6375	0.388762	ACAT1	11.92	1.57	0.336808					C11	ApoE-/-+ HF+OVX	29.02	29.0562	0.258398	LDLR	11.53	2.05	0.241484					C11	ApoE-/-+ HF+OVX	30.33	30.3038	0.410398	SR-B1	13.12	2.74	0.149685
D11	ApoE-/-+ HF+OVX	27.86	27.5438	0.414692	ABCG8	10.55	1.91	0.266093					D11	ApoE-/-+ HF+OVX	28.85	27.6375	0.388762	ACAT1	11.69	1.4	0.378929					D11	ApoE-/-+ HF+OVX	29.18	29.0562	0.258398	LDLR	11.86	3.1	0.116629					D11	ApoE-/-+ HF+OVX	29.85	30.3038	0.410398	SR-B1	12.22	2.75	0.148651
E11	ApoE-/-+ HF+OVX	27.01	27.5438	0.414692	ABCG8	9.38	1.94	0.260616					E11	ApoE-/-+ HF+OVX	29.55	27.6375	0.388762	ACAT1	12.91	3.97	0.0638133					E11	ApoE-/-+ HF+OVX	28.72	29.0562	0.258398	LDLR	12.06	3.17	0.111105					E11	ApoE-/-+ HF+OVX	30.71	30.3038	0.410398	SR-B1	13.5	3.08	0.118257
F11	ApoE-/-+ HF+OVX	27.95	27.5438	0.414692	ABCG8	11.03	3.56	0.0847878					F11	ApoE-/-+ HF+OVX	29.04	27.6375	0.388762	ACAT1	11.69	2.23	0.213159					F11	ApoE-/-+ HF+OVX	29.41	29.0562	0.258398	LDLR	12.76	3.4	0.0947323					F11	ApoE-/-+ HF+OVX	30.53	30.3038	0.410398	SR-B1	13.41	2.57	0.168404
G11	ApoE-/-+ HF+OVX	27.15	27.5438	0.414692	ABCG8	9.59	2.15	0.225313					G11	ApoE-/-+ HF+OVX	28.64	27.6375	0.388762	ACAT1	11.15	1.68	0.312083					G11	ApoE-/-+ HF+OVX	29.01	29.0562	0.258398	LDLR	11.45	1.49	0.356013					G11	ApoE-/-+ HF+OVX	29.91	30.3038	0.410398	SR-B1	12.35	1.88	0.271684
H11	ApoE-/-+ HF+OVX	27.64	27.5438	0.414692	ABCG8	10.86	2.81	0.142595					H11	ApoE-/-+ HF+OVX	29.51	27.6375	0.388762	ACAT1	12.94	2.49	0.178006					H11	ApoE-/-+ HF+OVX	29.4	29.0562	0.258398	LDLR	12.09	2.76	0.147624					H11	ApoE-/-+ HF+OVX	30.69	30.3038	0.410398	SR-B1	14.16	4.28	0.0514744
A12	ApoE-/-+ HF+OVX+E	26.81	26.6863	0.289529	ABCG8	9.74	0.39	0.76313	0.367407	0.183894			A12	ApoE-/-+ HF+OVX+E	27.27	26.5437	0.391916	ACAT1	9.63	-0.11	1.07923	0.717916	0.281009			A12	ApoE-/-+ HF+OVX+E	27.43	27.585	0.341844	LDLR	9.92	0.7	0.615572	0.463217	0.255961			A12	ApoE-/-+ HF+OVX+E	29.56	29.1337	0.332391	SR-B1	12.82	1.33	0.397768	0.341201	0.166749
B12	ApoE-/-+ HF+OVX+E	26.97	26.6863	0.289529	ABCG8	9.65	1.33	0.397768					B12	ApoE-/-+ HF+OVX+E	27.18	26.5437	0.391916	ACAT1	10.14	0.06	0.959264					B12	ApoE-/-+ HF+OVX+E	28.05	27.585	0.341844	LDLR	11.34	1.93	0.262429					B12	ApoE-/-+ HF+OVX+E	29.56	29.1337	0.332391	SR-B1	12.91	3.1	0.116629
C12	ApoE-/-+ HF+OVX+E	26.43	26.6863	0.289529	ABCG8	9.38	1.17	0.444421					C12	ApoE-/-+ HF+OVX+E	27.74	26.5437	0.391916	ACAT1	10.62	0.27	0.82932					C12	ApoE-/-+ HF+OVX+E	27.94	27.585	0.341844	LDLR	11.4	1.92	0.264255					C12	ApoE-/-+ HF+OVX+E	29.04	29.1337	0.332391	SR-B1	11.4	1.02	0.493116
D12	ApoE-/-+ HF+OVX+E	27.07	26.6863	0.289529	ABCG8	10.4	1.76	0.295248					D12	ApoE-/-+ HF+OVX+E	27.91	26.5437	0.391916	ACAT1	10.73	0.44	0.737135					D12	ApoE-/-+ HF+OVX+E	27.25	27.585	0.341844	LDLR	10.64	1.88	0.271684					D12	ApoE-/-+ HF+OVX+E	28.69	29.1337	0.332391	SR-B1	11.72	2.25	0.210224
E12	ApoE-/-+ HF+OVX+E	26.8	26.6863	0.289529	ABCG8	10.26	2.82	0.14161					E12	ApoE-/-+ HF+OVX+E	27.69	26.5437	0.391916	ACAT1	10.55	1.61	0.327598					E12	ApoE-/-+ HF+OVX+E	27.67	27.585	0.341844	LDLR	10.65	1.76	0.295248					E12	ApoE-/-+ HF+OVX+E	29.21	29.1337	0.332391	SR-B1	11.94	1.52	0.348686
F12	ApoE-/-+ HF+OVX+E	26.39	26.6863	0.289529	ABCG8	9.2	1.73	0.301452					F12	ApoE-/-+ HF+OVX+E	27.75	26.5437	0.391916	ACAT1	11.02	1.56	0.339151					F12	ApoE-/-+ HF+OVX+E	27.87	27.585	0.341844	LDLR	10.36	1	0.5					F12	ApoE-/-+ HF+OVX+E	28.97	29.1337	0.332391	SR-B1	11.52	0.68	0.624165
G12	ApoE-/-+ HF+OVX+E	26.27	26.6863	0.289529	ABCG8	9.39	1.95	0.258816					G12	ApoE-/-+ HF+OVX+E	27.85	26.5437	0.391916	ACAT1	10.28	0.81	0.570382					G12	ApoE-/-+ HF+OVX+E	27.29	27.585	0.341844	LDLR	9.96	0	1					G12	ApoE-/-+ HF+OVX+E	29.29	29.1337	0.332391	SR-B1	12.02	1.55	0.34151
H12	ApoE-/-+ HF+OVX+E	26.75	26.6863	0.289529	ABCG8	9.62	1.57	0.336808					H12	ApoE-/-+ HF+OVX+E	27.37	26.5437	0.391916	ACAT1	10.6	0.15	0.90125					H12	ApoE-/-+ HF+OVX+E	27.18	27.585	0.341844	LDLR	10.34	1.01	0.496546					H12	ApoE-/-+ HF+OVX+E	28.75	29.1337	0.332391	SR-B1	12.22	2.34	0.19751
[truncated: 1 more columns]
