# Supplementary material for: The gut microbiota during the progression of atherosclerosis in the perimenopausal period shows specific compositional changes and significant correlations with circulating lipid metabolites
Source: Gut Microbes. 2021 Mar 11;13(1):1–27. doi: 10.1080/19490976.2021.1880220 (PMC7954427; doi:10.1080/19490976.2021.1880220)
Supplement: Supplemental Material [file KGMI_A_1880220_SM4409.zip › supplementry 1880220/Supplementary table 3-related to figure 3,4,11,12,13.xls]

## Sheet: related to figure 3-4-6-7-8
The original data of the circulating lipid metabolites
	C57+Chow 1	C57+Chow 2	C57+Chow 3	C57+Chow 4	C57+Chow 5	ApoE-/- +HF 1	ApoE-/- +HF 2	ApoE-/- +HF 3	ApoE-/- +HF 4	ApoE-/- +HF 5	ApoE-/-+ HF+OVX 1	ApoE-/-+ HF+OVX 2	ApoE-/-+ HF+OVX 3	ApoE-/-+ HF+OVX 4	ApoE-/-+ HF+OVX 5	ApoE-/-+ HF+OVX+E 1	ApoE-/-+ HF+OVX+E 2	ApoE-/-+ HF+OVX+E 3	ApoE-/-+ HF+OVX+E 4	ApoE-/-+ HF+OVX+E 5		M VS M+E Pvalue
CE16:1	472337	646803	491970	400491	364589	500859	1.48914e+06	356778	495455	1.42876e+06	1385679	1.45575e+06	1314291	2.06823e+06	1937040	404443	1.1439e+06	288098	400080	1.15372e+06		0.00482453
CE17:1	900291	962674	775712	428181	509127	699419	1.34657e+06	591605	659411	1.13247e+06	959804	1331535	1107234	1.55629e+06	1384743	564781	1.0872e+06	477721	532474	914472		0.0086524
CE18:1	719636	645223	816025	525334	614963	844813	1.57469e+06	612799	549314	1.57543e+06	1.40358e+06	2273844	1982919	2427057	2449815	682186	1.48603e+06	494835	443571	1.27216e+06		0.00269031
CE18:2	2.16089e+06	2.69715e+06	2.13439e+06	1.51946e+06	1.585e+06	2.17742e+06	1.20997e+06	703800	479929	1.21728e+06	660561	1063005	881678	602259	1168689	1.75826e+06	1.14722e+06	568318	387543	982951		0.732186
CE18:3	2.60566e+06	2.1269e+06	1.81082e+06	1.51035e+06	1.44089e+06	1.97944e+06	1.14666e+06	681262	542646	1.09691e+06	797476	1201098	1130655	1331811	1.39941e+06	1.5984e+06	1.13612e+06	550119	438186	885753		0.316264
CE20:3	1.13007e+06	1.8637e+06	1.37074e+06	1.84015e+06	1.34486e+06	1.84752e+06	1.01801e+06	1.9524e+06	3.06637e+06	1.81619e+06	2200503	3255831	2.30328e+06	2.95416e+06	1.52725e+06	1.49188e+06	2.10937e+06	1.57656e+06	2.47609e+06	1.46658e+06		0.124448
CE20:4	494903	2.23594e+06	2.32527e+06	1.65707e+06	1.80086e+06	2.47395e+06	2.5966e+06	2.16024e+06	1.89428e+06	2.57613e+06	2440380	3.95381e+06	3.21403e+06	4.29829e+06	6182646	1.99771e+06	2.86559e+06	1.74439e+06	1.52963e+06	2.08022e+06		0.0183247
CE20:5	4.18328e+06	3.19925e+06	3.41372e+06	2.35955e+06	2.68268e+06	3.68537e+06	3.66891e+06	2.96796e+06	2.83687e+06	3.80309e+06	3440118	5796540	4723572	6169548	789303	2.97594e+06	4.19529e+06	2.39663e+06	2.29077e+06	3.071e+06		0.278276
CE22:5	852336	519509	648603	3.978e+06	6.56971e+06	9.02523e+06	1.04176e+07	1.27573e+07	1.3586e+07	1.16612e+07	25554801	35533038	29918283	65730228	51651336	7.28787e+06	1.05399e+07	1.03015e+07	1.09707e+07	9.41644e+06		0.00273212
CE22:6	7.82022e+06	6.17e+06	6.62193e+06	6.52544e+06	4.19522e+06	5.76324e+06	6.71865e+06	8.1896e+06	8.63837e+06	7.21593e+06	1266219	17853837	14673168	31754112	1.68782e+06	4.65381e+06	6.78704e+06	6.6131e+06	6.97548e+06	5.82686e+06		0.236467
TG(16:0/16:0/17:1)	5.38809e+07	6.10085e+07	6.03428e+07	4.53427e+07	5.31653e+07	3.74655e+07	5.27863e+07	5.30067e+07	5.88627e+07	1.26246e+08	9.35662e+06	19610271	3.95112e+07	1.26731e+07	9.64798e+06	3.08903e+07	4.15053e+07	4.3704e+07	4.85323e+07	1.0409e+08		0.0355418
TG(16:0/16:1/18:2)	4.46914e+07	4.25135e+07	5.92953e+07	4.50463e+07	1.36234e+08	6.87007e+07	6.8567e+07	8.39235e+07	2.00409e+07	130294621	2.35972e+07	7.51459e+06	1.54963e+07	7.12369e+06	6.33859e+06	5.66437e+07	5.43408e+07	6.91949e+07	1.65237e+07	107427915		0.0115451
TG(16:1/16:1/18:1)	442513682	4.5499e+08	6.84559e+08	5.59465e+08	2.93992e+08	1.20484e+08	1.07534e+08	1.48465e+08	1.39348e+08	309370056	32312466	5.39354e+07	1.10407e+08	4.3275e+07	41666778	9.93387e+07	9.10073e+07	1.22409e+08	1.14892e+08	2.55076e+08		0.0421693
TG(14:0/18:2/18:2)	7.56599e+07	8.31756e+07	3.13943e+08	248746074	1.68797e+08	7.1993e+07	6.9612e+07	1.02741e+08	9.94387e+07	2.42299e+08	17095122	3.30906e+07	7.11988e+07	28268253	24784605	5.93582e+07	6.88073e+07	8.47095e+07	8.19872e+07	1.99775e+08		0.0470513
TG(16:0/16:1/18:3)	2.55782e+08	2.43593e+08	1.05325e+08	7.3518e+07	4.77371e+07	3.7465e+07	8.53075e+07	8.8873e+07	3.21891e+07	7.05273e+07	1.64408e+07	3.46185e+07	1.89471e+07	7.99443e+06	6.21803e+06	3.08899e+07	1.84982e+07	7.32758e+07	2.65399e+07	5.81497e+07		0.0654073
TG(15:0/18:1/18:2)	9.06775e+06	4.53435e+06	6.77352e+06	1.16564e+07	5.45469e+06	1.2663e+07	1.08776e+07	2.10781e+07	1.77289e+07	1.04047e+07	9.95501e+07	46932984	135917082	6.32618e+07	2.73492e+07	1.04406e+07	1.20169e+07	1.73789e+07	1.46175e+07	8.57865e+06		0.0128161
TG(17:0/17:0/18:0)	1.22561e+07	9.96592e+06	2.30716e+07	2.71897e+07	8.89682e+06	1.58591e+07	1.82964e+07	4.05283e+07	3.93027e+07	2.07746e+07	8.76718e+07	8.25156e+07	2.34493e+08	7.47753e+07	56796678	1.30759e+07	1.51609e+07	3.34156e+07	3.24051e+07	1.71287e+07		0.0309984
TG(16:0/18:1/18:2)	1.02728e+08	1.07706e+08	1.4704e+08	1.23359e+08	8.20964e+07	9.10616e+07	1.40831e+08	1.504e+08	1.5362e+08	3.06841e+08	2.86821e+07	4.56738e+07	1.18379e+08	4.37271e+07	3.61435e+07	7.50803e+07	8.52105e+07	1.24005e+08	1.2666e+08	2.52991e+08		0.0594807
TG(16:0/18:2/18:3)	4.71877e+08	5.47469e+08	762818075	8.21182e+08	3.93892e+08	1.60715e+08	1.8782e+08	2.36362e+08	2.55162e+08	4.69445e+08	2.13595e+07	1.94606e+07	4.0326e+07	159603552	2.3438e+07	1.3251e+08	1.32456e+08	1.94881e+08	2.10381e+08	3.87057e+08		0.0186324
TG(17:1/18:2/18:2)	2.32106e+08	1.99591e+08	2.92906e+08	2.20916e+08	152273260	1.0845e+08	1.94821e+08	162203533	2.2385e+08	3.15525e+08	73599948	95736960	1.65357e+08	8.7861e+07	6.57725e+07	8.9417e+07	1.33778e+08	1.33737e+08	1.84564e+08	2.6015e+08		0.103508
TG(16:0/18:1/20:2)	420387	185711	535664	46808.7	284808	1.71446e+07	2.54224e+07	3.97202e+07	4.13216e+07	2.03129e+07	6.14497e+07	6.64632e+07	1.2322e+08	74775564	112754880	1.41357e+07	3.14794e+07	3.27493e+07	3.40697e+07	1.6748e+07		0.00167258
TG(18:2/18:2/19:1)	1.91206e+07	1.6176e+07	3.59222e+07	2.94796e+07	1.36832e+07	1.74535e+07	2.71057e+07	5.46282e+07	5.48226e+07	4.82438e+07	9.39851e+07	8.87709e+07	2.24456e+08	137510262	70612686	1.43904e+07	2.92389e+07	4.50409e+07	4.52012e+07	3.9777e+07		0.0140497
TG(16:0/18:0/22:5)	3.31583e+08	2.49068e+08	4.24997e+08	3.55915e+08	1.45679e+08	2.12625e+08	3.58191e+08	3.81385e+08	4.50952e+08	3.41261e+08	4.59926e+08	5.36651e+08	1048886669	8.23035e+08	5.3779e+08	1.75309e+08	2.99427e+08	3.14452e+08	3.7181e+08	2.81369e+08		0.00930856
PC(18:0/22:5)	3.57895e+06	2.8357e+06	7.7013e+06	7.21155e+06	1.79036e+07	1.7893e+07	4.62804e+06	1.6123e+07	5.69767e+06	1.67407e+07	2.86225e+07	4.26734e+07	3.16945e+07	6.92406e+07	6.03706e+07	3.57895e+06	2.8357e+06	7.7013e+06	7.21155e+06	1.79036e+07		0.00173378
PC(P-14:0/20:2)	1.99301e+06	5.11814e+06	7.39324e+06	1.62427e+06	3.67363e+06	3.84011e+06	8.37328e+06	1.67788e+07	1.48639e+07	1.32858e+07	4.58834e+07	7.34934e+07	6.22188e+07	1.42834e+08	7.51585e+07	3.16617e+06	1.14605e+07	1.38341e+07	1.22553e+07	1.09541e+07		0.00311247
PC(P-14:0/26:4)	2.16706e+07	1.03827e+07	1.52256e+07	9.21902e+06	1.32503e+07	2.65526e+07	1.92088e+07	2.56988e+07	2.64131e+07	2.83082e+07	5.62613e+07	7.54748e+07	6.25452e+07	7.83559e+07	6.16707e+07	2.18926e+07	2.67997e+07	2.11887e+07	2.17776e+07	2.33401e+07		8.49077e-06
LysoPC 24:1	5.56175e+07	4.47042e+07	7.6905e+07	3.72443e+07	5.3982e+07	1.70004e+07	1.03993e+07	1.76894e+07	1.59771e+07	2.55589e+07	4.20156e+07	7.22268e+07	6.52556e+07	8.00956e+07	6.51919e+07	1.40168e+07	1.34028e+07	1.45849e+07	1.31731e+07	2.10733e+07		6.21474e-05
PC(P-14:0/24:0)	4.29907e+06	1.05963e+07	1.28103e+07	8.96685e+06	9.73949e+06	3.9571e+07	2.68339e+07	3.50719e+07	3.85375e+07	3.66543e+07	5.95115e+07	8.54822e+07	7.84711e+07	8.8065e+07	6.47482e+07	3.26263e+07	3.44762e+07	2.89167e+07	3.17741e+07	3.02215e+07		6.16727e-05
PC(P-19:0/18:5)	3.14781e+06	2.28881e+06	1.17978e+07	7.33388e+06	9.45491e+06	4.08447e+07	2.50455e+07	3.67892e+07	3.4423e+07	3.90263e+07	6.99528e+07	1.03549e+08	7.25073e+07	1.02653e+08	6.92664e+07	3.36765e+07	3.01661e+07	3.03327e+07	2.83818e+07	3.21772e+07		0.000178748
PC(20:3/20:3)	2.86508e+07	2.27278e+07	3.00423e+07	1.79768e+07	2.52356e+07	4.76052e+07	2.59522e+07	3.2933e+07	3.96922e+07	4.4838e+07	5.35684e+07	79483488	6.09356e+07	87247104	7.67561e+07	2.86508e+07	2.27278e+07	3.00423e+07	1.79768e+07	2.52356e+07		0.000102616
PC(P-14:0/26:2)	4.64231e+06	1.6872e+07	2.01087e+07	1.32169e+07	1.94756e+07	4.07136e+07	2.57662e+07	3.60797e+07	3.49369e+07	4.24656e+07	69394368	1.09139e+08	7.72961e+07	1.23809e+08	7.8731e+07	3.35684e+07	3.56615e+07	2.97477e+07	2.88055e+07	3.50129e+07		0.000524047
PC(P-14:0/24:4)	2.28456e+07	9.35941e+06	1.98742e+07	1.57979e+07	1.92969e+07	4.16404e+07	2.74686e+07	3.76912e+07	3.8145e+07	4.65121e+07	7.41163e+07	1.09102e+08	9.44424e+07	1.27421e+08	7.82849e+07	3.43325e+07	3.7314e+07	3.10764e+07	3.14506e+07	3.83492e+07		0.00025282
LysoPC 20:0	1.73391e+06	4.50581e+06	5.37212e+06	3.9206e+06	4.47964e+06	3.5151e+07	2.83699e+07	3.55431e+07	4.37763e+07	2.59218e+07	8.77294e+07	1.35305e+08	1.06771e+08	164183904	1.36114e+08	2.8982e+07	3.46902e+07	2.93053e+07	3.60936e+07	2.13725e+07		9.86127e-05
PC(16:0/18:1)	2.58762e+06	9.94412e+06	1.16027e+07	7.26516e+06	2.98071e+07	2.40925e+07	7.08831e+07	7.51119e+07	8.6559e+07	7.01974e+07	1.22084e+08	39372180	179404896	165566688	134542992	2.58762e+06	9.94412e+06	1.16027e+07	7.26516e+06	2.98071e+07		0.0016376
PC(P-14:0/22:0)	6.85599e+06	2.46816e+07	4.07656e+07	2.46868e+07	3.38768e+07	3.60307e+07	2.26947e+07	3.49809e+07	3.79596e+07	3.88502e+07	75519096	1.35614e+08	1.17807e+08	1.81884e+08	1.25654e+08	2.97073e+07	3.16235e+07	2.88418e+07	3.12977e+07	3.2032e+07		0.000477197
PC(18:1/18:1)	1.90484e+07	1.18829e+07	1.52456e+07	9.2849e+06	1.37698e+07	7.02424e+07	4.83842e+07	6.74938e+07	6.9542e+07	8.44587e+07	9.62571e+07	1.69064e+08	1.38873e+08	166753152	132262656	1.90484e+07	1.18829e+07	1.52456e+07	9.2849e+06	1.37698e+07		1.27433e-05
LysoPE 22:6	5.9154e+07	4.41444e+07	5.84752e+07	2.94164e+07	4.2402e+07	4.26475e+07	2.67141e+07	3.96443e+07	4.15573e+07	4.58974e+07	1.0706e+08	1.71397e+08	1.42698e+08	1.57166e+08	229245504	3.51629e+07	3.51282e+07	3.26867e+07	3.4264e+07	3.78424e+07		0.000230268
PE(P-16:0/22:4)	3.90732e+07	4.27634e+07	5.85468e+07	3.09094e+07	1.57628e+07	5.20019e+07	9.46459e+07	5.83542e+07	5.10634e+07	7.30861e+07	1.93004e+08	2.01454e+08	2.48005e+08	135378058	1.69613e+08	4.28755e+07	1.38247e+08	4.81131e+07	4.21018e+07	6.02594e+07		0.00148909
LysoPC 20:2	4.69121e+07	3.6182e+07	3.99465e+07	2.84671e+07	4.27876e+07	9.27721e+07	6.38739e+07	8.58571e+07	8.58236e+07	8.16423e+07	1.3398e+08	2.17585e+08	1.72699e+08	232807008	1.75557e+08	7.64906e+07	8.34272e+07	7.07892e+07	7.07616e+07	6.73141e+07		0.000224432
LysoPC 23:0	2.69301e+07	1.91289e+07	2.27574e+07	1.5694e+07	2.00237e+07	1.06582e+08	7.39557e+07	1.05575e+08	9.98134e+07	1.02181e+08	1.90947e+08	2.64671e+08	2.4061e+08	300391776	2.67358e+08	8.78766e+07	1.13169e+08	8.70468e+07	8.22962e+07	8.42481e+07		2.78359e-05
LysoPC 25:0	1.12808e+08	1.14185e+08	163601416	7.62052e+07	135816817	4.33244e+07	3.02486e+07	4.44098e+07	5.07931e+07	7.44848e+07	1.84329e+08	2.8519e+08	2.24664e+08	391999680	3.2169e+08	3.5721e+07	3.48151e+07	3.66159e+07	4.18789e+07	6.14127e+07		0.000184776
PC(P-17:0/2:0)	1.75871e+07	5.24604e+07	8.18202e+07	4.05463e+07	6.67748e+07	1.22332e+08	7.59867e+07	9.86589e+07	1.02488e+08	1.28798e+08	179943456	2.62559e+08	186686880	2.86253e+08	3.04356e+08	1.00863e+08	8.73549e+07	8.13442e+07	8.45015e+07	1.06194e+08		0.000396687
PC(20:2/20:2)	4.91054e+08	8.80096e+07	1.67292e+08	6.29625e+07	1.18799e+08	4.67464e+07	2.66231e+07	3.71733e+07	4.03789e+07	6.32628e+07	1.07745e+08	1.66257e+08	1.45988e+08	282382656	2.74416e+08	4.91054e+08	8.80096e+07	1.67292e+08	6.29625e+07	1.18799e+08		0.912528
PC(P-14:0/2:0)	2.20492e+07	5.15245e+07	8.24029e+07	4.14161e+07	6.37653e+07	1.71016e+08	1.11129e+08	1.34739e+08	1.44374e+08	2.2686e+08	193775904	312643680	2.05867e+08	3.77217e+08	4.04599e+08	1.41002e+08	1.43658e+08	111092470	1.19036e+08	187045979		0.00793375
PC(P-16:0/26:4)	2.18567e+07	6.22788e+07	9.18317e+07	5.39696e+07	6.52355e+07	1.80787e+08	1.11323e+08	1.6646e+08	1.61534e+08	2.14867e+08	2.43843e+08	348912768	3.02821e+08	3.78868e+08	233448192	1.49059e+08	1.60071e+08	1.37246e+08	1.33185e+08	1.77158e+08		0.000948823
PC(P-14:0/22:4)	1.24767e+07	3.10037e+07	3.88714e+07	2.33458e+07	3.31786e+07	1.51373e+08	105669502	1.31248e+08	1.39383e+08	1.91156e+08	2.94069e+08	4.41322e+08	3.17481e+08	4.5231e+08	4.93806e+08	1.24807e+08	1.32557e+08	1.08214e+08	1.14921e+08	1.57608e+08		0.000148563
PC(P-14:0/24:4)	4.59064e+07	9.6161e+07	1.26576e+08	1.00681e+08	1.22058e+08	2.08068e+08	1.29655e+08	1.79979e+08	1.71008e+08	2.58738e+08	2.68503e+08	4.32143e+08	3.50959e+08	4.83477e+08	3.16606e+08	1.71552e+08	1.77168e+08	1.48392e+08	1.40996e+08	2.13329e+08		0.00121116
PC(P-16:0/2:0)	1.49245e+07	4.89209e+07	6.13026e+07	4.45868e+07	4.71169e+07	2.27974e+08	1.62716e+08	1.9461e+08	2.11954e+08	1.90953e+08	271217856	5.58353e+08	4.99293e+08	4.6886e+08	3.28959e+08	1.87965e+08	2.22366e+08	1.60456e+08	1.74756e+08	1.57441e+08		0.0021791
PC(20:0/18:1)	1.32772e+08	4.81993e+08	6.51606e+08	378006960	5.08909e+08	7.27423e+07	4.20373e+07	6.43857e+07	5.62444e+07	7.27997e+07	203681184	3.04585e+08	254695008	407455872	3.08881e+08	1.32772e+08	4.81993e+08	6.51606e+08	378006960	5.08909e+08		0.184115
PI(16:0/18:1)	8.47828e+08	6.46748e+08	4.41489e+08	5.20619e+08	2.57026e+08	5.50711e+08	3.89307e+08	4.04153e+08	4.62864e+08	3.28381e+08	2.0697e+08	3.33618e+08	315108139	2.06612e+08	135460396	4.54061e+08	5.32202e+08	3.33224e+08	3.81631e+08	2.7075e+08		0.0301571
PC(P-20:0/18:5)	1.43177e+08	3.63913e+08	5.66941e+08	3.78594e+08	4.35391e+08	4.17341e+08	2.61488e+08	3.66305e+08	4.24441e+08	4.48071e+08	978943488	1659783936	1491514675	2241758362	1394041651	3.44097e+08	3.58262e+08	3.02018e+08	3.49952e+08	3.69435e+08		0.000373296
PE(P-16:0/18:2)	1587994642	1453464595	1334931525	1242188160	5.76637e+08	7.6041e+08	6.78972e+08	5.6665e+08	643046400	7.38673e+08	2.77968e+08	7.47309e+07	3.52974e+08	6.11131e+07	2.33995e+08	6.26958e+08	8.37477e+08	4.67203e+08	5.30192e+08	6.09036e+08		0.00123412
PC(P-21:0/2:0)	125030038	2.97864e+08	3.82747e+08	2.33588e+08	2.98893e+08	7.43471e+08	6.23546e+08	8.6526e+08	8.758e+08	1028419170	1383777178	2027638579	1560254208	2062571366	5.3442e+08	6.12992e+08	8.10644e+08	713407251	7.22097e+08	8.47932e+08		0.025051
PC(P-16:0/26:2)	1.17451e+08	2.88197e+08	4.05513e+08	2.53235e+08	3.39986e+08	938963497	5.37971e+08	8.54004e+08	7.68121e+08	1155071074	1184211917	1849623091	1526641459	2029078118	1278782746	7.74175e+08	695802161	704126611	633315393	9.52356e+08		0.00134453
LysoPE 18:2	1.13806e+08	3.52972e+08	4.35453e+08	2.97876e+08	3.68467e+08	1993224774	1430766027	1803910685	2064415695	2060761407	2828498227	4026640896	3566270976	4107690394	3517064294	1643413826	1919927305	1487324360	1702110740	1699097780		4.20889e-05
PC(P-14:0/18:1)	7.07558e+08	2202363066	2983111437	1808018007	2260551736	2801790861	1848658854	3008653328	2853497078	2635108286	5795143066	8180498842	7688924160	8517120614	6138740736	2310076565	2795202153	2480634669	2352708341	2172646782		2.43574e-05
FA 20:4	714524	767207	3.20901e+06	2.58051e+06	686371	1.2335e+07	5.88387e+06	4.77569e+06	1.73971e+07	1.31588e+07	1.91749e+07	3.39177e+07	1.03975e+08	1.12393e+08	4.58937e+07	1.01702e+07	1.0415e+07	3.93756e+06	1.43439e+07	1.08494e+07		0.0234332
FA 20:3	715953	2.22221e+06	940283	723051	663568	3.56863e+06	1.82864e+06	1.30945e+07	5.60943e+06	3.66863e+06	6.43508e+07	8.49127e+07	3.90574e+07	3.38191e+07	1.50297e+08	2.94233e+06	4.04891e+06	1.07964e+07	4.62498e+06	3.02479e+06		0.011056
Acylcarnitine 10:0	2.50962e+06	1.82778e+06	2.98149e+07	2.15857e+07	2.20637e+07	1.33717e+07	1.09581e+07	1.55552e+07	1.54397e+07	1.93225e+07	4.42618e+06	6.78388e+07	5.28228e+07	1.11772e+08	1.08853e+08	1.10249e+07	1.28639e+07	1.28253e+07	1.273e+07	1.59314e+07		0.0222294
SM(d14:0/19:0)	1.86845e+07	4.55545e+07	5.74408e+07	3.97592e+07	46831943	1.04939e+08	6.60172e+07	8.45188e+07	8.93506e+07	106109376	1.42314e+08	2.1654e+08	1.656e+08	2.36461e+08	1.64865e+08	8.65223e+07	8.8324e+07	6.96857e+07	7.36696e+07	8.74872e+07		0.000431058
SM(d14:1/21:1)	7.16804e+07	5.45023e+07	8.71725e+07	4.97427e+07	5.5809e+07	121003948	7.21365e+07	1.007e+08	8.79075e+07	1.23676e+08	1.22724e+08	2.13232e+08	1.72948e+08	2.36976e+08	1.62614e+08	9.97678e+07	1.07791e+08	8.30268e+07	7.24797e+07	1.01971e+08		0.00291592
Cer[NS](d18:1/22:0)	1.12604e+07	1.46749e+08	1.74013e+08	1.00164e+08	1.3239e+08	2.5202e+08	1.64023e+08	214225964	3.44749e+07	2.42121e+08	4.61328e+08	709077120	6.2132e+08	1155003034	7.1937e+08	2.0779e+08	2.10457e+08	1.76629e+08	2.84246e+07	1.99629e+08		0.00148225
