# Supplementary material for: The gut microbiota during the progression of atherosclerosis in the perimenopausal period shows specific compositional changes and significant correlations with circulating lipid metabolites
Source: Gut Microbes. 2021 Mar 11;13(1):1–27. doi: 10.1080/19490976.2021.1880220 (PMC7954427; doi:10.1080/19490976.2021.1880220)
Supplement: Supplemental Material [file KGMI_A_1880220_SM4409.zip › supplementry 1880220/Supplementary table 4-related to figure 5,6,11,12,13.xlsx]

## Sheet: related to figure 5,6,11,12,13
OTUId	C57BL/6+Chow-1	C57BL/6+Chow-2	C57BL/6+Chow-3	C57BL/6+Chow-4	C57BL/6+Chow-5	C57BL/6+Chow-6	C57BL/6+Chow-7	C57BL/6+Chow-8	ApoE-/-+HFD-1	ApoE-/-+HFD-2	ApoE-/-+HFD-3	ApoE-/-+HFD-4	ApoE-/-+HFD-5	ApoE-/-+HFD-6	ApoE-/-+HFD-7	ApoE-/-+HFD-8	ApoE-/-+HFD+VOX-1	ApoE-/-+HFD+VOX-2	ApoE-/-+HFD+VOX-3	ApoE-/-+HFD+VOX-4	ApoE-/-+HFD+VOX-5	ApoE-/-+HFD+VOX-6	ApoE-/-+HFD+VOX-7	ApoE-/-+HFD+VOX-8	ApoE-/-+HFD+VOX+E-1	ApoE-/-+HFD+VOX+E-2	ApoE-/-+HFD+VOX+E-3	ApoE-/-+HFD+VOX+E-4	ApoE-/-+HFD+VOX+E-5	ApoE-/-+HFD+VOX+E-6	ApoE-/-+HFD+VOX+E-7	ApoE-/-+HFD+VOX+E-8	OTUsize	Taxonomy	superkingdom	phylum	class	order	family	genus	species
OTU1	266	10	194	5	2	5	18	0	556	629	2187	1429	639	744	376	240	882	327	33	773	1146	1169	790	1190	68	1	25	5	280	42	814	10	14855	Bacteria{superkingdom}(100);Bacteroidetes{phylum}(100);Bacteroidia{class}(100);Bacteroidales{order}(100);Porphyromonadaceae{family}(100);Unassigned{genus}(45);Unassigned{species}(45)	Bacteria	Bacteroidetes	Bacteroidia	Bacteroidales	Porphyromonadaceae	Unassigned	Unassigned
OTU2	464	63	587	520	406	449	86	57	1784	64	178	1307	1136	385	966	875	1515	588	671	3249	4	115	24	871	31	41	0	0	200	1	23	22	16682	Bacteria{superkingdom}(100);Firmicutes{phylum}(100);Clostridia{class}(100);Clostridiales{order}(100);Lachnospiraceae{family}(100);{genus}(99);Clostridium_sp._ASF502{species}(94)	Bacteria	Firmicutes	Clostridia	Clostridiales	Lachnospiraceae		Clostridium_sp._ASF502
OTU3	267	6	261	6	28	0	0	2	1023	1137	2322	1595	1918	1860	812	1259	66	346	38	246	740	1208	137	17	145	11	8	9	489	0	496	5	16457	Bacteria{superkingdom}(100);Bacteroidetes{phylum}(100);Bacteroidia{class}(100);Bacteroidales{order}(100);Porphyromonadaceae{family}(100);{genus}(100);uncultured_organism{species}(100)	Bacteria	Bacteroidetes	Bacteroidia	Bacteroidales	Porphyromonadaceae		uncultured_organism
OTU4	0	0	0	0	0	0	0	0	281	0	0	0	0	0	3	5	0	0	0	0	0	0	0	0	0	0	0	0	0	0	0	0	289	Bacteria{superkingdom}(100);Firmicutes{phylum}(100);Clostridia{class}(100);Clostridiales{order}(100);Ruminococcaceae{family}(100);Clostridium_IV{genus}(100);uncultured_bacterium_adhufec53.25{species}(100)	Bacteria	Firmicutes	Clostridia	Clostridiales	Ruminococcaceae	Clostridium_IV	uncultured_bacterium_adhufec53.25
OTU5	228	216	478	110	66	291	129	13	68	79	7	2	3	76	33	138	282	21	23	27	122	23	1	172	102	13	4	4	195	4	107	19	3056	Bacteria{superkingdom}(100);Firmicutes{phylum}(100);Clostridia{class}(100);Clostridiales{order}(100);Ruminococcaceae{family}(100);Unassigned{genus}(56);Unassigned{species}(40)	Bacteria	Firmicutes	Clostridia	Clostridiales	Ruminococcaceae	Unassigned	Unassigned
OTU6	13	10	25	14	6	32	27	16	1019	18	83	337	113	22	77	347	190	31	113	36	1	6	26	212	7	14	2	5	74	0	16	7	2899	Bacteria{superkingdom}(100);Firmicutes{phylum}(100);Clostridia{class}(100);Clostridiales{order}(100);Lachnospiraceae{family}(100);Unassigned{genus}(26);Unassigned{species}(13)	Bacteria	Firmicutes	Clostridia	Clostridiales	Lachnospiraceae	Unassigned	Unassigned
OTU7	6	0	0	0	1	2	0	0	385	4	0	0	0	0	13	1	8	1	0	10	0	8	0	16	0	0	0	1	0	0	0	0	456	Bacteria{superkingdom}(100);Firmicutes{phylum}(100);Clostridia{class}(100);Clostridiales{order}(100);Lachnospiraceae{family}(100);Unassigned{genus}(44);Unassigned{species}(20)	Bacteria	Firmicutes	Clostridia	Clostridiales	Lachnospiraceae	Unassigned	Unassigned
OTU8	2	0	1	0	0	0	1	0	396	26	19	14	7	14	23	143	0	1	0	1	5	1	0	1	1	0	0	0	0	0	0	0	656	Bacteria{superkingdom}(100);Firmicutes{phylum}(100);Clostridia{class}(100);Clostridiales{order}(100);Ruminococcaceae{family}(100);Clostridium_IV{genus}(100);uncultured_bacterium{species}(100)	Bacteria	Firmicutes	Clostridia	Clostridiales	Ruminococcaceae	Clostridium_IV	uncultured_bacterium
OTU9	0	0	1	0	0	0	1	0	1475	3	0	0	0	98	81	0	6936	0	0	0	0	0	0	0	0	0	0	0	0	0	0	1	8596	Bacteria{superkingdom}(100);Firmicutes{phylum}(100);Clostridia{class}(100);Clostridiales{order}(100);Lachnospiraceae{family}(100);Unassigned{genus}(50);Unassigned{species}(8)	Bacteria	Firmicutes	Clostridia	Clostridiales	Lachnospiraceae	Unassigned	Unassigned
OTU10	95	2	44	0	0	1	140	0	4773	3425	9163	9960	602	3430	4507	5057	13	150	25	399	302	1551	410	269	218	9	32	3	403	45	776	20	45824	Bacteria{superkingdom}(100);Bacteroidetes{phylum}(100);Bacteroidia{class}(100);Bacteroidales{order}(100);Porphyromonadaceae{family}(100);{genus}(100);uncultured_organism{species}(94)	Bacteria	Bacteroidetes	Bacteroidia	Bacteroidales	Porphyromonadaceae		uncultured_organism
OTU11	0	0	0	0	0	0	0	0	415	2494	493	1456	671	4700	2663	698	0	1	0	1	0	2	2	0	0	0	0	0	0	0	13	2	13611	Bacteria{superkingdom}(100);Bacteroidetes{phylum}(100);Bacteroidia{class}(100);Bacteroidales{order}(100);Porphyromonadaceae{family}(100);{genus}(100);uncultured_bacterium{species}(96)	Bacteria	Bacteroidetes	Bacteroidia	Bacteroidales	Porphyromonadaceae		uncultured_bacterium
OTU12	18	0	0	0	0	0	0	0	1427	446	15	216	952	3	540	703	0	154	6	5	172	35	0	0	1	1	0	6	0	1	0	0	4701	Bacteria{superkingdom}(100);Firmicutes{phylum}(100);Clostridia{class}(100);Clostridiales{order}(100);Lachnospiraceae{family}(100);Eisenbergiella{genus}(100);Clostridiales_bacterium_CIEAF_020{species}(97)	Bacteria	Firmicutes	Clostridia	Clostridiales	Lachnospiraceae	Eisenbergiella	Clostridiales_bacterium_CIEAF_020
OTU13	7337	6128	2194	11755	32218	2591	659	15130	7680	17196	7089	289	15816	8140	13119	6226	1380	6045	6319	1409	4840	1296	3958	1478	935	13293	8120	19888	2299	5118	3870	448	234263	Bacteria{superkingdom}(100);Firmicutes{phylum}(100);Bacilli{class}(100);Lactobacillales{order}(100);Lactobacillaceae{family}(100);Lactobacillus{genus}(100);Lactobacillus_animalis{species}(100)	Bacteria	Firmicutes	Bacilli	Lactobacillales	Lactobacillaceae	Lactobacillus	Lactobacillus_animalis
OTU14	1148	2	6	0	3	4	3	0	201	625	1472	514	479	324	235	724	480	1128	454	2037	1015	1089	2689	1119	72	3	50	15	433	27	165	16	16532	Bacteria{superkingdom}(100);Bacteroidetes{phylum}(100);Bacteroidia{class}(100);Bacteroidales{order}(100);Porphyromonadaceae{family}(100);Unassigned{genus}(55);Unassigned{species}(49)	Bacteria	Bacteroidetes	Bacteroidia	Bacteroidales	Porphyromonadaceae	Unassigned	Unassigned
OTU15	69	6	29	6	3	25	31	1	267	19	34	87	34	30	26	165	48	23	5	28	66	15	1	40	8	2	0	0	101	0	19	0	1188	Bacteria{superkingdom}(100);Firmicutes{phylum}(100);Clostridia{class}(100);Clostridiales{order}(100);Ruminococcaceae{family}(100);Intestinimonas{genus}(98);Unassigned{species}(63)	Bacteria	Firmicutes	Clostridia	Clostridiales	Ruminococcaceae	Intestinimonas	Unassigned
OTU16	40	1	27	2	7	310	32	0	672	78	21	896	91	53	165	372	0	14	0	0	1	0	0	56	0	0	0	0	0	0	0	0	2838	Bacteria{superkingdom}(100);Proteobacteria{phylum}(100);Epsilonproteobacteria{class}(100);Campylobacterales{order}(100);Helicobacteraceae{family}(100);Helicobacter{genus}(100);Helicobacter_mastomyrinus{species}(97)	Bacteria	Proteobacteria	Epsilonproteobacteria	Campylobacterales	Helicobacteraceae	Helicobacter	Helicobacter_mastomyrinus
OTU17	0	0	5	2	0	8	34	1	10	0	1	1	0	1	1	3	9	1	1	0	0	0	0	2	1	0	0	0	1	0	0	1	83	Bacteria{superkingdom}(100);Firmicutes{phylum}(100);Clostridia{class}(100);Clostridiales{order}(100);Ruminococcaceae{family}(100);Oscillibacter{genus}(100);Unassigned{species}(61)	Bacteria	Firmicutes	Clostridia	Clostridiales	Ruminococcaceae	Oscillibacter	Unassigned
OTU18	52	0	12	0	0	13	6	0	993	1476	1012	883	130	37	238	147	13	49	0	140	1	372	3	46	3	0	0	1	17	0	203	0	5847	Bacteria{superkingdom}(100);Bacteroidetes{phylum}(100);Bacteroidia{class}(100);Bacteroidales{order}(100);Prevotellaceae{family}(100);Prevotella{genus}(100);Unassigned{species}(69)	Bacteria	Bacteroidetes	Bacteroidia	Bacteroidales	Prevotellaceae	Prevotella	Unassigned
OTU19	46	0	2	0	0	7	1	0	69	2	3	84	9	63	4	7	15	3	6	0	3	1	1	0	27	8	0	0	8	0	6	2	377	Bacteria{superkingdom}(100);Firmicutes{phylum}(100);Clostridia{class}(100);Clostridiales{order}(100);Ruminococcaceae{family}(100);Anaerotruncus{genus}(100);Unassigned{species}(61)	Bacteria	Firmicutes	Clostridia	Clostridiales	Ruminococcaceae	Anaerotruncus	Unassigned
OTU20	237	3	65	1	1	0	0	0	114	102	115	404	84	262	614	80	347	265	8	174	2562	466	26	777	187	4	3	2	72	14	95	3	7087	Bacteria{superkingdom}(100);Bacteroidetes{phylum}(100);Bacteroidia{class}(100);Bacteroidales{order}(100);Porphyromonadaceae{family}(100);Unassigned{genus}(79);Unassigned{species}(61)	Bacteria	Bacteroidetes	Bacteroidia	Bacteroidales	Porphyromonadaceae	Unassigned	Unassigned
OTU21	31	3	23	1	3	10	10	0	72	25	3	15	23	67	29	61	26	59	2	2	44	1	3	9	2	0	0	0	1	0	0	0	525	Bacteria{superkingdom}(100);Firmicutes{phylum}(100);Clostridia{class}(100);Clostridiales{order}(100);Ruminococcaceae{family}(100);Intestinimonas{genus}(100);uncultured_bacterium{species}(99)	Bacteria	Firmicutes	Clostridia	Clostridiales	Ruminococcaceae	Intestinimonas	uncultured_bacterium
OTU22	3	1	1	2	1	27	1	5	424	25	166	435	35	87	38	285	15	20	14	82	0	16	0	4	1	9	0	0	22	0	1	4	1724	Bacteria{superkingdom}(100);Firmicutes{phylum}(100);Clostridia{class}(100);Clostridiales{order}(100);Lachnospiraceae{family}(100);Clostridium_XlVa{genus}(81);Unassigned{species}(78)	Bacteria	Firmicutes	Clostridia	Clostridiales	Lachnospiraceae	Clostridium_XlVa	Unassigned
OTU23	0	0	0	0	0	0	0	0	237	99	156	97	13	1	139	26	0	0	0	0	0	0	0	0	0	0	0	0	0	0	0	0	768	Bacteria{superkingdom}(100);Bacteroidetes{phylum}(100);Bacteroidia{class}(100);Bacteroidales{order}(100);Prevotellaceae{family}(100);Prevotella{genus}(100);Unassigned{species}(43)	Bacteria	Bacteroidetes	Bacteroidia	Bacteroidales	Prevotellaceae	Prevotella	Unassigned
OTU24	1	0	0	0	0	0	0	0	18	7	0	7	5	1	4	32	0	6	4	2	1	2	0	3	0	0	0	0	0	0	0	0	93	Bacteria{superkingdom}(100);Firmicutes{phylum}(99);{class}(99);{order}(99);{family}(99);{genus}(99);Unassigned{species}(69)	Bacteria	Firmicutes					Unassigned
OTU25	369	0	5	1	84	0	0	0	592	335	162	90	293	37	32	368	349	949	3330	881	394	439	207	397	747	431	291	303	2922	107	370	602	15087	Bacteria{superkingdom}(100);Candidatus_Saccharibacteria{phylum}(100);{class}(100);{order}(100);{family}(100);Saccharibacteria_genera_incertae_sedis{genus}(100);uncultured_rumen_bacterium{species}(99)	Bacteria	Candidatus_Saccharibacteria				Saccharibacteria_genera_incertae_sedis	uncultured_rumen_bacterium
OTU26	0	0	0	0	0	0	0	0	1	0	1	0	0	0	0	0	1	0	0	0	0	0	0	0	0	0	0	0	0	0	0	0	3	Bacteria{superkingdom}(100);Firmicutes{phylum}(100);Clostridia{class}(100);Clostridiales{order}(100);Ruminococcaceae{family}(100);Unassigned{genus}(45);Unassigned{species}(41)	Bacteria	Firmicutes	Clostridia	Clostridiales	Ruminococcaceae	Unassigned	Unassigned
OTU27	84	3	95	2	10	107	113	3	84	1	53	62	5	24	20	21	178	9	15	20	26	5	5	19	9	22	0	17	84	3	36	13	1148	Bacteria{superkingdom}(100);Firmicutes{phylum}(100);Clostridia{class}(100);Clostridiales{order}(100);Ruminococcaceae{family}(100);Pseudoflavonifractor{genus}(100);uncultured_bacterium{species}(100)	Bacteria	Firmicutes	Clostridia	Clostridiales	Ruminococcaceae	Pseudoflavonifractor	uncultured_bacterium
OTU28	330	2	0	3	0	1	1	1	845	1936	1850	1643	2028	842	228	1068	332	601	465	580	326	636	921	587	103	153	25	395	1309	121	4750	129	22211	Bacteria{superkingdom}(100);Bacteroidetes{phylum}(100);Bacteroidia{class}(100);Bacteroidales{order}(100);Porphyromonadaceae{family}(100);{genus}(100);uncultured_organism{species}(100)	Bacteria	Bacteroidetes	Bacteroidia	Bacteroidales	Porphyromonadaceae		uncultured_organism
OTU29	486	546	2029	331	1131	931	578	54	230	525	153	335	283	324	179	380	748	389	29	229	378	212	157	433	204	41	52	12	587	12	1695	11	13684	Bacteria{superkingdom}(100);Bacteroidetes{phylum}(100);Bacteroidia{class}(100);Bacteroidales{order}(100);Porphyromonadaceae{family}(100);Unassigned{genus}(71);Unassigned{species}(71)	Bacteria	Bacteroidetes	Bacteroidia	Bacteroidales	Porphyromonadaceae	Unassigned	Unassigned
OTU30	1	0	0	0	0	0	0	0	113	17	0	0	20	0	100	2	0	1	0	0	0	1	0	0	0	0	0	0	0	0	0	0	255	Bacteria{superkingdom}(100);Firmicutes{phylum}(100);Clostridia{class}(100);Clostridiales{order}(100);Lachnospiraceae{family}(100);Unassigned{genus}(68);Unassigned{species}(53)	Bacteria	Firmicutes	Clostridia	Clostridiales	Lachnospiraceae	Unassigned	Unassigned
OTU31	0	0	0	0	1	0	0	0	35	16	10	51	8	6	40	15	0	0	0	0	0	1	0	0	0	0	0	0	0	0	0	0	183	Bacteria{superkingdom}(100);Bacteroidetes{phylum}(100);Bacteroidia{class}(100);Bacteroidales{order}(100);Rikenellaceae{family}(100);Alistipes{genus}(100);uncultured_bacterium{species}(100)	Bacteria	Bacteroidetes	Bacteroidia	Bacteroidales	Rikenellaceae	Alistipes	uncultured_bacterium
OTU32	53	0	188	0	0	4	55	2	115	0	0	2	1	11	0	27	850	14	3	0	425	5	0	7	6	0	0	1	60	0	0	5	1834	Bacteria{superkingdom}(100);Firmicutes{phylum}(100);Clostridia{class}(100);Clostridiales{order}(100);Ruminococcaceae{family}(100);Oscillibacter{genus}(100);Unassigned{species}(60)	Bacteria	Firmicutes	Clostridia	Clostridiales	Ruminococcaceae	Oscillibacter	Unassigned
OTU33	383	31	968	26	34	597	458	4	244	207	538	528	51	479	908	290	4222	202	11	233	1991	668	91	4057	1008	1	54	14	390	74	5940	5	24707	Bacteria{superkingdom}(100);Bacteroidetes{phylum}(100);Bacteroidia{class}(100);Bacteroidales{order}(100);Bacteroidaceae{family}(100);Bacteroides{genus}(100);Bacteroides_acidifaciens{species}(100)	Bacteria	Bacteroidetes	Bacteroidia	Bacteroidales	Bacteroidaceae	Bacteroides	Bacteroides_acidifaciens
OTU34	463	34	231	57	14	99	36	47	1036	72	583	1449	489	321	188	2047	667	371	458	627	108	103	348	417	100	131	5	49	495	5	72	52	11174	Bacteria{superkingdom}(100);Firmicutes{phylum}(100);Clostridia{class}(100);Clostridiales{order}(100);Lachnospiraceae{family}(100);Unassigned{genus}(24);Unassigned{species}(22)	Bacteria	Firmicutes	Clostridia	Clostridiales	Lachnospiraceae	Unassigned	Unassigned
OTU35	6	0	152	0	0	0	1	0	1019	165	1428	2535	545	436	724	1349	242	16	33	65	146	135	4121	8	18	1	39	8	402	69	1676	3	15342	Bacteria{superkingdom}(100);Bacteroidetes{phylum}(100);Bacteroidia{class}(100);Bacteroidales{order}(100);Prevotellaceae{family}(100);Alloprevotella{genus}(100);uncultured_bacterium{species}(96)	Bacteria	Bacteroidetes	Bacteroidia	Bacteroidales	Prevotellaceae	Alloprevotella	uncultured_bacterium
OTU36	823	334	918	454	1116	491	995	237	510	460	31	159	233	556	34	521	902	381	135	304	480	312	43	0	1425	155	155	10	4081	68	1045	167	17535	Bacteria{superkingdom}(100);Bacteroidetes{phylum}(100);Bacteroidia{class}(100);Bacteroidales{order}(100);Porphyromonadaceae{family}(100);Odoribacter{genus}(100);uncultured_bacterium{species}(100)	Bacteria	Bacteroidetes	Bacteroidia	Bacteroidales	Porphyromonadaceae	Odoribacter	uncultured_bacterium
OTU37	2223	429	1624	204	293	1141	1483	592	5033	1857	1407	1621	588	1029	461	6852	5592	1346	43	621	1821	1021	54	996	849	105	28	83	1417	0	47	49	40909	Bacteria{superkingdom}(100);Bacteroidetes{phylum}(100);Bacteroidia{class}(100);Bacteroidales{order}(100);Rikenellaceae{family}(100);Alistipes{genus}(100);uncultured_bacterium{species}(97)	Bacteria	Bacteroidetes	Bacteroidia	Bacteroidales	Rikenellaceae	Alistipes	uncultured_bacterium
OTU38	1243	3	1	0	0	2	0	0	466	342	3086	1005	217	518	246	788	76	2972	587	2645	1911	2342	7243	3451	109	11	1	2	128	31	968	7	30401	Bacteria{superkingdom}(100);Bacteroidetes{phylum}(100);Bacteroidia{class}(100);Bacteroidales{order}(100);Porphyromonadaceae{family}(100);{genus}(99);uncultured_bacterium{species}(99)	Bacteria	Bacteroidetes	Bacteroidia	Bacteroidales	Porphyromonadaceae		uncultured_bacterium
OTU39	1119	51	705	121	247	499	1093	20	215	1816	545	525	472	571	758	120	1291	1697	302	1132	1215	932	2510	1290	147	7	5	7	250	6	1026	11	20705	Bacteria{superkingdom}(100);Bacteroidetes{phylum}(100);Bacteroidia{class}(100);Bacteroidales{order}(100);Porphyromonadaceae{family}(100);{genus}(99);Unassigned{species}(65)	Bacteria	Bacteroidetes	Bacteroidia	Bacteroidales	Porphyromonadaceae		Unassigned
OTU40	0	0	0	0	0	0	0	0	162	4	0	7	9	0	5	19	3	0	0	0	0	0	0	0	0	0	0	0	0	0	0	0	209	Bacteria{superkingdom}(100);Firmicutes{phylum}(100);Clostridia{class}(100);Clostridiales{order}(100);Lachnospiraceae{family}(100);Eisenbergiella{genus}(92);uncultured_bacterium{species}(86)	Bacteria	Firmicutes	Clostridia	Clostridiales	Lachnospiraceae	Eisenbergiella	uncultured_bacterium
OTU41	2	0	0	1	0	0	0	0	581	13	0	0	0	334	54	288	4	34	1	28	312	137	0	1	0	0	0	0	0	0	0	1	1791	Bacteria{superkingdom}(100);Firmicutes{phylum}(100);Clostridia{class}(100);Clostridiales{order}(100);Lachnospiraceae{family}(100);Unassigned{genus}(72);Unassigned{species}(72)	Bacteria	Firmicutes	Clostridia	Clostridiales	Lachnospiraceae	Unassigned	Unassigned
OTU42	7	0	0	0	2	0	0	0	28	0	2	3	4	0	3	0	0	8	0	0	5	0	0	22	1	0	0	0	0	0	0	0	85	Bacteria{superkingdom}(100);Firmicutes{phylum}(100);{class}(99);{order}(99);{family}(99);{genus}(99);Unassigned{species}(64)	Bacteria	Firmicutes					Unassigned
OTU43	0	0	0	0	0	0	0	0	71	9	0	0	0	0	0	22	0	0	0	0	0	0	0	0	0	0	0	0	0	0	0	0	102	Bacteria{superkingdom}(100);Firmicutes{phylum}(100);Clostridia{class}(100);Clostridiales{order}(100);Ruminococcaceae{family}(94);Anaerobacterium{genus}(92);uncultured_bacterium{species}(86)	Bacteria	Firmicutes	Clostridia	Clostridiales	Ruminococcaceae	Anaerobacterium	uncultured_bacterium
OTU44	590	5	0	2	0	0	3	0	127	303	3	356	40	1282	202	95	868	717	21	338	735	55	414	1941	3	0	0	1	4	2	0	0	8107	Bacteria{superkingdom}(100);Bacteroidetes{phylum}(100);Bacteroidia{class}(100);Bacteroidales{order}(100);Rikenellaceae{family}(100);Alistipes{genus}(100);Unassigned{species}(60)	Bacteria	Bacteroidetes	Bacteroidia	Bacteroidales	Rikenellaceae	Alistipes	Unassigned
OTU45	0	0	0	0	0	0	0	0	2	0	1	1	2	2	1	1	0	0	0	0	0	0	0	0	0	0	0	0	2	0	0	0	12	Bacteria{superkingdom}(100);Firmicutes{phylum}(100);Clostridia{class}(100);Clostridiales{order}(100);Catabacteriaceae{family}(99);Catabacter{genus}(99);uncultured_Clostridiales_bacterium{species}(94)	Bacteria	Firmicutes	Clostridia	Clostridiales	Catabacteriaceae	Catabacter	uncultured_Clostridiales_bacterium
OTU46	432	2	27	0	0	7	84	0	450	270	772	560	145	398	601	348	137	329	89	530	835	173	231	489	123	2	5	1	346	7	605	4	8002	Bacteria{superkingdom}(100);Bacteroidetes{phylum}(100);Bacteroidia{class}(100);Bacteroidales{order}(100);Porphyromonadaceae{family}(100);{genus}(97);Unassigned{species}(56)	Bacteria	Bacteroidetes	Bacteroidia	Bacteroidales	Porphyromonadaceae		Unassigned
OTU47	0	0	0	0	0	0	0	0	669	2	437	36	5	2	0	8	192	0	2	6	0	3	26	1	0	0	2	1	118	0	1	2	1513	Bacteria{superkingdom}(100);Firmicutes{phylum}(100);Clostridia{class}(100);Clostridiales{order}(100);Lachnospiraceae{family}(100);{genus}(86);Lachnospiraceae_bacterium_A4{species}(86)	Bacteria	Firmicutes	Clostridia	Clostridiales	Lachnospiraceae		Lachnospiraceae_bacterium_A4
OTU48	2	0	4	1	1	6	3	0	9	7	0	0	1	4	8	8	0	2	1	0	0	0	0	0	2	1	0	1	1	0	0	0	62	Bacteria{superkingdom}(100);Firmicutes{phylum}(100);Clostridia{class}(100);Clostridiales{order}(100);Lachnospiraceae{family}(100);Eisenbergiella{genus}(83);Unassigned{species}(68)	Bacteria	Firmicutes	Clostridia	Clostridiales	Lachnospiraceae	Eisenbergiella	Unassigned
OTU49	2	1	1	0	0	6	0	2	223	53	97	287	215	36	93	287	14	10	51	41	0	30	11	2	5	11	0	4	16	0	13	1	1512	Bacteria{superkingdom}(100);Firmicutes{phylum}(100);Clostridia{class}(100);Clostridiales{order}(100);Lachnospiraceae{family}(100);Clostridium_XlVa{genus}(83);Unassigned{species}(42)	Bacteria	Firmicutes	Clostridia	Clostridiales	Lachnospiraceae	Clostridium_XlVa	Unassigned
OTU50	1	0	0	0	0	0	0	0	174	0	101	11	1	0	1	8	9	0	0	26	1	12	7	4	4	0	0	0	13	0	0	1	374	Bacteria{superkingdom}(100);Firmicutes{phylum}(100);Clostridia{class}(100);Clostridiales{order}(100);Lachnospiraceae{family}(100);Eisenbergiella{genus}(100);uncultured_bacterium{species}(97)	Bacteria	Firmicutes	Clostridia	Clostridiales	Lachnospiraceae	Eisenbergiella	uncultured_bacterium
OTU51	15	0	0	0	0	0	0	0	811	19	13	101	188	183	292	243	635	195	13	49	70	49	1	146	7	0	0	3	39	1	1	3	3077	Bacteria{superkingdom}(100);Firmicutes{phylum}(100);Clostridia{class}(100);Clostridiales{order}(100);Lachnospiraceae{family}(100);Unassigned{genus}(50);Unassigned{species}(31)	Bacteria	Firmicutes	Clostridia	Clostridiales	Lachnospiraceae	Unassigned	Unassigned
OTU52	159	51	648	44	75	400	186	101	499	104	35	1043	496	24	356	313	135	413	258	52	107	39	4	333	261	201	8	85	164	8	365	35	7002	Bacteria{superkingdom}(100);Firmicutes{phylum}(100);Clostridia{class}(100);Clostridiales{order}(100);Lachnospiraceae{family}(100);Eisenbergiella{genus}(99);uncultured_bacterium{species}(99)	Bacteria	Firmicutes	Clostridia	Clostridiales	Lachnospiraceae	Eisenbergiella	uncultured_bacterium
OTU53	273	29	322	71	30	179	262	6	31	10	1	19	64	20	4	14	293	405	15	85	99	70	0	557	42	8	5	11	105	32	28	15	3105	Bacteria{superkingdom}(100);Firmicutes{phylum}(100);Clostridia{class}(100);Clostridiales{order}(100);Ruminococcaceae{family}(97);Anaerobacterium{genus}(94);uncultured_bacterium{species}(87)	Bacteria	Firmicutes	Clostridia	Clostridiales	Ruminococcaceae	Anaerobacterium	uncultured_bacterium
OTU54	0	0	0	0	0	0	0	0	29	0	0	20	18	0	0	6	0	0	0	1	0	0	0	0	0	0	0	0	0	0	0	0	74	Bacteria{superkingdom}(100);Firmicutes{phylum}(100);Clostridia{class}(100);Clostridiales{order}(100);Ruminococcaceae{family}(100);Butyricicoccus{genus}(100);Unassigned{species}(66)	Bacteria	Firmicutes	Clostridia	Clostridiales	Ruminococcaceae	Butyricicoccus	Unassigned
OTU55	307	0	2058	1	40	12293	3930	1	1115	1	86	0	0	1	1	70	887	58	0	62	85	26	6	65	15	22	0	0	99	7	735	2	21973	Bacteria{superkingdom}(100);Deferribacteres{phylum}(100);Deferribacteres{class}(100);Deferribacterales{order}(100);Deferribacteraceae{family}(100);Mucispirillum{genus}(100);uncultured_bacterium{species}(92)	Bacteria	Deferribacteres	Deferribacteres	Deferribacterales	Deferribacteraceae	Mucispirillum	uncultured_bacterium
OTU56	208	2	359	0	7	390	1071	6	604	2	0	236	14	201	9	207	492	42	10	16	241	36	0	86	12	4	1	3	48	4	43	4	4358	Bacteria{superkingdom}(100);Firmicutes{phylum}(100);Clostridia{class}(100);Clostridiales{order}(100);Ruminococcaceae{family}(100);Oscillibacter{genus}(100);uncultured_bacterium{species}(100)	Bacteria	Firmicutes	Clostridia	Clostridiales	Ruminococcaceae	Oscillibacter	uncultured_bacterium
OTU57	6470	728	7712	158	330	109	747	7	632	6	181	11	12	8	4	608	2070	331	24	73	5	110	0	130	381	1599	22	1	1809	265	310	242	25095	Bacteria{superkingdom}(100);Proteobacteria{phylum}(100);Deltaproteobacteria{class}(100);Desulfovibrionales{order}(100);Desulfovibrionaceae{family}(100);{genus}(98);Unassigned{species}(64)	Bacteria	Proteobacteria	Deltaproteobacteria	Desulfovibrionales	Desulfovibrionaceae		Unassigned
OTU58	0	0	3	1	4	5	2	0	194	1	23	21	7	11	23	60	35	6	1	4	6	7	0	0	14	57	0	14	35	0	1806	9	2349	Bacteria{superkingdom}(100);Firmicutes{phylum}(100);Clostridia{class}(100);Clostridiales{order}(100);Lachnospiraceae{family}(100);Unassigned{genus}(43);Unassigned{species}(30)	Bacteria	Firmicutes	Clostridia	Clostridiales	Lachnospiraceae	Unassigned	Unassigned
OTU59	3	0	0	0	0	0	0	0	52	113	341	102	175	107	63	30	0	7	6	21	19	203	48	0	3	1	0	0	10	1	27	2	1334	Bacteria{superkingdom}(100);Bacteroidetes{phylum}(100);Bacteroidia{class}(100);Bacteroidales{order}(100);Porphyromonadaceae{family}(100);Barnesiella{genus}(100);uncultured_bacterium{species}(100)	Bacteria	Bacteroidetes	Bacteroidia	Bacteroidales	Porphyromonadaceae	Barnesiella	uncultured_bacterium
OTU60	40	5	335	1	1	67	329	0	22	1	0	14	2	8	11	7	6	5	0	1	25	2	0	20	43	0	0	3	19	5	17	1	990	Bacteria{superkingdom}(100);Firmicutes{phylum}(100);Clostridia{class}(100);Clostridiales{order}(100);Ruminococcaceae{family}(100);Unassigned{genus}(49);Unassigned{species}(47)	Bacteria	Firmicutes	Clostridia	Clostridiales	Ruminococcaceae	Unassigned	Unassigned
OTU61	52	20	25	8	2	155	95	5	79	1	20	36	3	16	10	6	94	11	8	4	17	8	3	92	86	52	0	0	47	2	35	8	1000	Bacteria{superkingdom}(100);Firmicutes{phylum}(100);Clostridia{class}(100);Clostridiales{order}(100);Ruminococcaceae{family}(100);Anaerotruncus{genus}(97);Unassigned{species}(51)	Bacteria	Firmicutes	Clostridia	Clostridiales	Ruminococcaceae	Anaerotruncus	Unassigned
OTU62	1	0	0	0	0	0	0	0	18	1	25	13	11	0	9	0	0	4	0	0	0	0	0	0	0	0	0	0	0	0	0	0	82	Bacteria{superkingdom}(100);Firmicutes{phylum}(100);Clostridia{class}(100);Clostridiales{order}(100);Ruminococcaceae{family}(100);Ruminococcus{genus}(100);Unassigned{species}(47)	Bacteria	Firmicutes	Clostridia	Clostridiales	Ruminococcaceae	Ruminococcus	Unassigned
OTU63	3	0	0	0	0	0	0	1	401	176	267	924	52	428	277	305	0	5	1	7	73	109	48	0	1070	124	287	440	2264	123	4505	279	12169	Bacteria{superkingdom}(100);Bacteroidetes{phylum}(100);Bacteroidia{class}(100);Bacteroidales{order}(100);Porphyromonadaceae{family}(100);{genus}(100);uncultured_organism{species}(100)	Bacteria	Bacteroidetes	Bacteroidia	Bacteroidales	Porphyromonadaceae		uncultured_organism
OTU64	7	1	0	4	0	3	2	0	22	6	0	50	97	11	15	82	231	17	69	17	7	11	3	191	38	50	1	2	39	2	67	34	1079	Bacteria{superkingdom}(100);Firmicutes{phylum}(100);Clostridia{class}(100);Clostridiales{order}(100);Lachnospiraceae{family}(100);Unassigned{genus}(56);Unassigned{species}(45)	Bacteria	Firmicutes	Clostridia	Clostridiales	Lachnospiraceae	Unassigned	Unassigned
OTU65	0	0	0	0	0	0	0	0	374	2	0	0	2	7	21	90	0	0	0	0	0	0	0	0	0	0	0	0	0	0	0	0	496	Bacteria{superkingdom}(100);Firmicutes{phylum}(100);Clostridia{class}(100);Clostridiales{order}(100);Lachnospiraceae{family}(100);Eisenbergiella{genus}(99);uncultured_bacterium{species}(99)	Bacteria	Firmicutes	Clostridia	Clostridiales	Lachnospiraceae	Eisenbergiella	uncultured_bacterium
OTU66	61	1	648	0	1	800	641	0	98	5	1	150	22	39	58	47	113	11	3	8	254	6	1	80	4	0	3	3	82	3	61	0	3204	Bacteria{superkingdom}(100);Firmicutes{phylum}(100);Clostridia{class}(100);Clostridiales{order}(100);Ruminococcaceae{family}(100);Unassigned{genus}(62);Unassigned{species}(45)	Bacteria	Firmicutes	Clostridia	Clostridiales	Ruminococcaceae	Unassigned	Unassigned
OTU67	493	96	300	26	76	678	2117	28	333	311	264	803	460	2002	372	946	910	1089	115	1152	1559	1057	969	2510	141	9	99	5	341	5	830	8	20104	Bacteria{superkingdom}(100);Bacteroidetes{phylum}(100);Bacteroidia{class}(100);Bacteroidales{order}(100);Porphyromonadaceae{family}(100);Barnesiella{genus}(100);uncultured_bacterium{species}(100)	Bacteria	Bacteroidetes	Bacteroidia	Bacteroidales	Porphyromonadaceae	Barnesiella	uncultured_bacterium
OTU68	1	0	0	0	0	2	1	0	58	12	21	49	7	0	3	32	19	4	1	1	0	0	0	1	0	1	0	0	7	0	0	0	220	Bacteria{superkingdom}(100);Firmicutes{phylum}(100);Clostridia{class}(100);Clostridiales{order}(100);Clostridiales_Incertae_Sedis_XIII{family}(100);Anaerovorax{genus}(94);Unassigned{species}(56)	Bacteria	Firmicutes	Clostridia	Clostridiales	Clostridiales_Incertae_Sedis_XIII	Anaerovorax	Unassigned
OTU69	1	3	5	2	0	0	4	0	1	8	3	13	1	4	2	0	1	1	0	3	4	5	0	10	2	0	1	0	4	0	5	1	84	Bacteria{superkingdom}(100);Bacteroidetes{phylum}(100);Bacteroidia{class}(100);Bacteroidales{order}(100);Rikenellaceae{family}(100);Alistipes{genus}(100);Alistipes_indistinctus{species}(100)	Bacteria	Bacteroidetes	Bacteroidia	Bacteroidales	Rikenellaceae	Alistipes	Alistipes_indistinctus
OTU70	25	3	78	0	6	40	42	2	34	1	0	51	7	3	5	58	48	14	3	13	5	6	0	17	73	57	1	0	28	4	79	2	705	Bacteria{superkingdom}(100);Firmicutes{phylum}(100);Clostridia{class}(100);Clostridiales{order}(100);Ruminococcaceae{family}(100);Intestinimonas{genus}(81);uncultured_bacterium{species}(80)	Bacteria	Firmicutes	Clostridia	Clostridiales	Ruminococcaceae	Intestinimonas	uncultured_bacterium
OTU71	7	0	0	0	0	1	0	1	77	29	48	181	248	16	26	282	2	57	81	161	0	17	0	5	4	4	0	0	16	0	15	8	1286	Bacteria{superkingdom}(100);Firmicutes{phylum}(100);Clostridia{class}(100);Clostridiales{order}(100);Lachnospiraceae{family}(100);Unassigned{genus}(51);Unassigned{species}(44)	Bacteria	Firmicutes	Clostridia	Clostridiales	Lachnospiraceae	Unassigned	Unassigned
OTU72	0	0	0	0	0	0	0	0	59	0	0	0	0	0	0	1	0	0	0	0	0	0	0	0	0	0	0	0	0	0	0	0	60	Bacteria{superkingdom}(100);Firmicutes{phylum}(100);Clostridia{class}(100);Clostridiales{order}(100);Lachnospiraceae{family}(100);Unassigned{genus}(58);Unassigned{species}(34)	Bacteria	Firmicutes	Clostridia	Clostridiales	Lachnospiraceae	Unassigned	Unassigned
OTU73	0	0	0	0	0	0	0	0	40	57	18	81	11	0	10	117	0	0	0	0	0	0	0	2	0	0	0	0	0	0	0	0	336	Bacteria{superkingdom}(100);Firmicutes{phylum}(100);Clostridia{class}(100);Clostridiales{order}(100);Lachnospiraceae{family}(100);{genus}(100);Lachnospiraceae_bacterium_A2{species}(100)	Bacteria	Firmicutes	Clostridia	Clostridiales	Lachnospiraceae		Lachnospiraceae_bacterium_A2
OTU74	0	0	0	0	0	0	0	0	121	2	1100	7	6	5	6	177	1	5	3	0	0	0	2	2	0	1	0	0	3	0	1	1	1443	Bacteria{superkingdom}(100);Firmicutes{phylum}(100);Clostridia{class}(100);Clostridiales{order}(100);Lachnospiraceae{family}(100);Unassigned{genus}(66);Unassigned{species}(29)	Bacteria	Firmicutes	Clostridia	Clostridiales	Lachnospiraceae	Unassigned	Unassigned
OTU75	0	0	0	0	0	0	0	0	547	250	572	588	45	1586	713	349	0	0	0	0	0	0	0	0	0	0	0	0	0	0	2	0	4652	Bacteria{superkingdom}(100);Bacteroidetes{phylum}(100);Bacteroidia{class}(100);Bacteroidales{order}(100);Porphyromonadaceae{family}(100);Unassigned{genus}(47);Unassigned{species}(44)	Bacteria	Bacteroidetes	Bacteroidia	Bacteroidales	Porphyromonadaceae	Unassigned	Unassigned
OTU76	0	2	0	0	0	0	0	0	9	8	0	35	6	3	1	14	0	0	0	3	0	0	0	0	0	0	0	0	0	0	0	0	81	Bacteria{superkingdom}(100);Bacteroidetes{phylum}(100);Bacteroidia{class}(100);Bacteroidales{order}(100);Rikenellaceae{family}(100);Alistipes{genus}(100);uncultured_bacterium{species}(100)	Bacteria	Bacteroidetes	Bacteroidia	Bacteroidales	Rikenellaceae	Alistipes	uncultured_bacterium
OTU77	746	63	908	53	0	54	0	14	153	507	135	37	5	397	95	122	1275	559	126	989	1574	1033	510	2420	2	1	1	0	3	2	174	4	11962	Bacteria{superkingdom}(100);Bacteroidetes{phylum}(100);Bacteroidia{class}(100);Bacteroidales{order}(100);{family}(100);{genus}(100);uncultured_bacterium{species}(87)	Bacteria	Bacteroidetes	Bacteroidia	Bacteroidales			uncultured_bacterium
OTU78	297	154	4554	47	348	1189	2397	57	141	182	925	500	641	654	276	266	1151	41	15	6	2880	448	38	1418	129	9	152	16	274	34	227	8	19474	Bacteria{superkingdom}(100);Bacteroidetes{phylum}(100);Bacteroidia{class}(100);Bacteroidales{order}(100);Porphyromonadaceae{family}(100);{genus}(85);Unassigned{species}(60)	Bacteria	Bacteroidetes	Bacteroidia	Bacteroidales	Porphyromonadaceae		Unassigned
OTU79	0	0	0	0	0	0	0	0	25	93	0	0	258	4	0	17	1	3	1	0	0	1	3	0	0	0	0	0	0	0	22	0	428	Bacteria{superkingdom}(100);Firmicutes{phylum}(100);Clostridia{class}(100);Clostridiales{order}(100);Clostridiaceae_1{family}(100);{genus}(100);Candidatus_Arthromitus_sp._SFB-mouse-Japan{species}(100)	Bacteria	Firmicutes	Clostridia	Clostridiales	Clostridiaceae_1		Candidatus_Arthromitus_sp._SFB-mouse-Japan
OTU80	0	0	0	0	0	0	0	0	732	600	1	0	0	1	63	141	0	0	0	0	1	0	0	0	0	0	0	1	0	0	0	0	1540	Bacteria{superkingdom}(100);Firmicutes{phylum}(100);Clostridia{class}(100);Clostridiales{order}(100);Ruminococcaceae{family}(96);{genus}(92);unidentified_rumen_bacterium_JW26{species}(91)	Bacteria	Firmicutes	Clostridia	Clostridiales	Ruminococcaceae		unidentified_rumen_bacterium_JW26
OTU81	1	0	0	0	0	1	0	0	123	2	6	9	2	1	1	7	13	0	1	0	0	0	0	0	0	0	0	0	6	0	0	0	173	Bacteria{superkingdom}(100);Firmicutes{phylum}(100);Clostridia{class}(100);Clostridiales{order}(100);Lachnospiraceae{family}(100);{genus}(95);Lachnospiraceae_bacterium_14-2{species}(81)	Bacteria	Firmicutes	Clostridia	Clostridiales	Lachnospiraceae		Lachnospiraceae_bacterium_14-2
OTU82	37	19	23	17	123	6	5	17	107	41	12	239	12	27	655	93	17	24	15	7	17	1	0	0	16	2	1	4	64	10	26	33	1670	Bacteria{superkingdom}(100);Firmicutes{phylum}(100);Clostridia{class}(100);Clostridiales{order}(100);Lachnospiraceae{family}(100);Unassigned{genus}(58);Unassigned{species}(35)	Bacteria	Firmicutes	Clostridia	Clostridiales	Lachnospiraceae	Unassigned	Unassigned
OTU83	0	0	0	0	0	0	0	0	75	9	1	0	0	0	4	0	0	0	0	0	0	0	0	0	0	0	0	0	0	0	0	0	89	Bacteria{superkingdom}(100);Firmicutes{phylum}(100);Clostridia{class}(100);Clostridiales{order}(100);Ruminococcaceae{family}(93);Unassigned{genus}(68);Unassigned{species}(47)	Bacteria	Firmicutes	Clostridia	Clostridiales	Ruminococcaceae	Unassigned	Unassigned
OTU84	618	137	534	125	86	640	1117	153	132	87	89	171	42	315	97	69	2258	1414	60	555	123	587	611	1268	31	3	10	2	97	12	172	8	11623	Bacteria{superkingdom}(100);Bacteroidetes{phylum}(100);Bacteroidia{class}(100);Bacteroidales{order}(100);Porphyromonadaceae{family}(100);{genus}(100);uncultured_bacterium{species}(99)	Bacteria	Bacteroidetes	Bacteroidia	Bacteroidales	Porphyromonadaceae		uncultured_bacterium
OTU85	263	2	108	0	19	18	440	1	243	333	459	823	353	674	447	433	346	415	235	735	1230	606	1564	341	70	25	1	75	440	19	1169	157	12044	Bacteria{superkingdom}(100);Bacteroidetes{phylum}(100);Bacteroidia{class}(100);Bacteroidales{order}(100);Porphyromonadaceae{family}(100);{genus}(100);uncultured_bacterium{species}(100)	Bacteria	Bacteroidetes	Bacteroidia	Bacteroidales	Porphyromonadaceae		uncultured_bacterium
OTU86	575	6	368	3	47	297	505	2	270	697	697	1201	197	745	1408	541	492	1097	240	2587	2781	2600	1849	2768	108	2	56	5	576	7	557	12	23296	Bacteria{superkingdom}(100);Bacteroidetes{phylum}(100);Bacteroidia{class}(100);Bacteroidales{order}(100);Porphyromonadaceae{family}(100);{genus}(100);Unassigned{species}(68)	Bacteria	Bacteroidetes	Bacteroidia	Bacteroidales	Porphyromonadaceae		Unassigned
OTU87	202	0	2	1	1	0	3	0	326	101	3	36	132	26	64	247	833	538	103	9	165	143	0	194	30	8	0	1	124	1	46	0	3339	Bacteria{superkingdom}(100);Firmicutes{phylum}(100);Clostridia{class}(100);Clostridiales{order}(100);Ruminococcaceae{family}(100);Anaerobacterium{genus}(100);uncultured_bacterium{species}(91)	Bacteria	Firmicutes	Clostridia	Clostridiales	Ruminococcaceae	Anaerobacterium	uncultured_bacterium
OTU88	0	0	0	0	0	0	0	0	2	0	0	0	0	0	2	0	1	0	0	0	0	0	0	0	0	0	0	0	0	0	0	0	5	Bacteria{superkingdom}(100);Firmicutes{phylum}(100);Clostridia{class}(100);Clostridiales{order}(100);Lachnospiraceae{family}(100);Unassigned{genus}(29);Unassigned{species}(19)	Bacteria	Firmicutes	Clostridia	Clostridiales	Lachnospiraceae	Unassigned	Unassigned
OTU89	103	425	334	129	107	797	1356	27	187	238	208	348	138	507	182	152	184	46	61	93	265	59	707	597	70	7	17	0	162	21	456	11	7994	Bacteria{superkingdom}(100);Bacteroidetes{phylum}(100);Bacteroidia{class}(100);Bacteroidales{order}(100);Bacteroidaceae{family}(100);Bacteroides{genus}(100);Bacteroides_acidifaciens{species}(100)	Bacteria	Bacteroidetes	Bacteroidia	Bacteroidales	Bacteroidaceae	Bacteroides	Bacteroides_acidifaciens
OTU90	169	234	952	261	463	213	317	274	82	135	16	91	8	97	160	40	547	72	6	27	135	20	52	464	83	20	80	50	112	48	290	16	5534	Bacteria{superkingdom}(100);Bacteroidetes{phylum}(100);Bacteroidia{class}(100);Bacteroidales{order}(100);Rikenellaceae{family}(100);Alistipes{genus}(100);uncultured_bacterium{species}(98)	Bacteria	Bacteroidetes	Bacteroidia	Bacteroidales	Rikenellaceae	Alistipes	uncultured_bacterium
OTU91	32	0	34	0	0	6	40	0	282	2	30	189	37	64	44	423	63	6	0	16	69	27	0	55	0	0	0	0	128	0	11	0	1558	Bacteria{superkingdom}(100);Firmicutes{phylum}(100);Clostridia{class}(100);Clostridiales{order}(100);Ruminococcaceae{family}(100);Unassigned{genus}(36);Unassigned{species}(18)	Bacteria	Firmicutes	Clostridia	Clostridiales	Ruminococcaceae	Unassigned	Unassigned
OTU92	2	0	0	0	0	0	0	0	12	7	48	25	1	9	8	9	1	6	1	25	30	18	19	30	0	0	0	0	0	0	2	0	253	Bacteria{superkingdom}(100);Bacteroidetes{phylum}(100);Bacteroidia{class}(100);Bacteroidales{order}(100);Porphyromonadaceae{family}(100);{genus}(100);uncultured_bacterium{species}(99)	Bacteria	Bacteroidetes	Bacteroidia	Bacteroidales	Porphyromonadaceae		uncultured_bacterium
OTU93	152	14	193	10	14	250	207	2	50	73	154	76	56	94	124	90	120	215	58	277	141	211	406	340	22	1	11	2	60	14	129	6	3572	Bacteria{superkingdom}(100);Bacteroidetes{phylum}(100);Bacteroidia{class}(100);Bacteroidales{order}(100);Porphyromonadaceae{family}(100);Coprobacter{genus}(94);uncultured_bacterium{species}(94)	Bacteria	Bacteroidetes	Bacteroidia	Bacteroidales	Porphyromonadaceae	Coprobacter	uncultured_bacterium
OTU94	2201	13409	424	3268	60	5850	29	14085	167	3889	2141	1498	2542	7447	2326	256	391	4698	8032	1641	3732	5875	1427	1961	14796	10999	6636	12356	9571	23303	2655	29877	197542	Bacteria{superkingdom}(100);Firmicutes{phylum}(100);Erysipelotrichia{class}(100);Erysipelotrichales{order}(100);Erysipelotrichaceae{family}(100);Unassigned{genus}(77);Unassigned{species}(77)	Bacteria	Firmicutes	Erysipelotrichia	Erysipelotrichales	Erysipelotrichaceae	Unassigned	Unassigned
OTU95	0	1	1	1	0	6	0	0	89	40	0	5	57	1	27	29	0	0	11	12	0	2	0	0	0	0	0	1	0	0	0	0	283	Bacteria{superkingdom}(100);Firmicutes{phylum}(100);Clostridia{class}(100);Clostridiales{order}(100);Lachnospiraceae{family}(100);Unassigned{genus}(75);Unassigned{species}(70)	Bacteria	Firmicutes	Clostridia	Clostridiales	Lachnospiraceae	Unassigned	Unassigned
OTU96	0	0	0	0	0	0	0	0	10	0	0	7	2	1	1	9	3	1	0	2	0	0	0	0	0	0	0	0	1	0	0	0	37	Bacteria{superkingdom}(100);Firmicutes{phylum}(100);Clostridia{class}(100);Clostridiales{order}(100);Lachnospiraceae{family}(100);Unassigned{genus}(43);Unassigned{species}(42)	Bacteria	Firmicutes	Clostridia	Clostridiales	Lachnospiraceae	Unassigned	Unassigned
OTU97	26	0	111	0	7	61	214	1	80	2	20	8	3	1	18	7	29	0	2	0	5	2	0	12	48	59	1	1	62	4	61	5	850	Bacteria{superkingdom}(100);Firmicutes{phylum}(100);Clostridia{class}(100);Clostridiales{order}(100);Ruminococcaceae{family}(100);Oscillibacter{genus}(100);uncultured_bacterium{species}(98)	Bacteria	Firmicutes	Clostridia	Clostridiales	Ruminococcaceae	Oscillibacter	uncultured_bacterium
OTU98	0	0	0	0	0	0	0	0	2	0	0	0	14	1	1	18	0	0	0	0	0	0	0	0	0	0	0	0	0	0	0	0	36	Bacteria{superkingdom}(100);Unassigned{phylum}(75);Unassigned{class}(75);Unassigned{order}(75);Unassigned{family}(75);Unassigned{genus}(75);Unassigned{species}(46)	Bacteria	Unassigned	Unassigned	Unassigned	Unassigned	Unassigned	Unassigned
OTU99	0	0	0	0	0	0	0	0	14	3	2	3	0	6	0	0	0	0	0	0	0	0	0	0	0	0	0	0	0	0	0	0	28	Bacteria{superkingdom}(100);Bacteroidetes{phylum}(100);Bacteroidia{class}(100);Bacteroidales{order}(100);Porphyromonadaceae{family}(100);{genus}(100);uncultured_organism{species}(83)	Bacteria	Bacteroidetes	Bacteroidia	Bacteroidales	Porphyromonadaceae		uncultured_organism
OTU100	29	5	3	0	1	2	1	0	10	9	23	21	5	0	7	3	14	11	2	2	0	5	3	1	1	2	0	0	20	0	17	1	198	Bacteria{superkingdom}(100);Firmicutes{phylum}(100);Clostridia{class}(100);Clostridiales{order}(100);Clostridiales_Incertae_Sedis_XIII{family}(89);Anaerovorax{genus}(89);Unassigned{species}(73)	Bacteria	Firmicutes	Clostridia	Clostridiales	Clostridiales_Incertae_Sedis_XIII	Anaerovorax	Unassigned
OTU101	0	0	0	0	0	0	0	0	129	0	0	0	0	0	0	1	0	0	0	0	0	0	0	0	0	0	0	0	0	0	0	0	130	Bacteria{superkingdom}(100);Firmicutes{phylum}(100);Clostridia{class}(100);Clostridiales{order}(100);Lachnospiraceae{family}(100);{genus}(92);Unassigned{species}(51)	Bacteria	Firmicutes	Clostridia	Clostridiales	Lachnospiraceae		Unassigned
OTU102	3584	7695	1364	8936	246	1015	779	9997	0	1	0	0	0	0	6	0	49	2880	1113	777	45	762	25	9	1691	323	2068	4001	512	13	50	949	48890	Bacteria{superkingdom}(100);Firmicutes{phylum}(100);Clostridia{class}(100);Clostridiales{order}(100);Peptostreptococcaceae{family}(100);Romboutsia{genus}(99);Unassigned{species}(63)	Bacteria	Firmicutes	Clostridia	Clostridiales	Peptostreptococcaceae	Romboutsia	Unassigned
OTU103	0	0	0	0	0	0	0	0	3	3	1	1	7	0	1	0	0	0	0	0	0	0	0	0	1	0	0	0	0	2	1	4	24	Bacteria{superkingdom}(100);Actinobacteria{phylum}(100);Actinobacteria{class}(100);Coriobacteriales{order}(100);Coriobacteriaceae{family}(100);{genus}(100);Unassigned{species}(32)	Bacteria	Actinobacteria	Actinobacteria	Coriobacteriales	Coriobacteriaceae		Unassigned
OTU104	4	0	3	0	0	174	37	0	51	16	10	247	17	7	13	27	29	3	1	11	14	6	6	30	104	0	0	2	12	0	265	1	1090	Bacteria{superkingdom}(100);Proteobacteria{phylum}(100);Deltaproteobacteria{class}(100);Desulfovibrionales{order}(100);Desulfovibrionaceae{family}(100);Bilophila{genus}(100);uncultured_bacterium{species}(100)	Bacteria	Proteobacteria	Deltaproteobacteria	Desulfovibrionales	Desulfovibrionaceae	Bilophila	uncultured_bacterium
OTU105	5	0	43	0	0	49	64	0	53	0	1	35	2	12	6	54	5	2	3	1	9	1	0	9	0	0	0	0	6	0	6	2	368	Bacteria{superkingdom}(100);Firmicutes{phylum}(100);Clostridia{class}(100);Clostridiales{order}(100);Ruminococcaceae{family}(100);Unassigned{genus}(75);Unassigned{species}(75)	Bacteria	Firmicutes	Clostridia	Clostridiales	Ruminococcaceae	Unassigned	Unassigned
OTU106	2	0	0	0	0	0	0	0	149	16	10	36	62	9	17	49	26	14	12	70	0	4	2	39	12	4	1	1	106	0	0	5	646	Bacteria{superkingdom}(100);Firmicutes{phylum}(100);Clostridia{class}(100);Clostridiales{order}(100);Lachnospiraceae{family}(100);Unassigned{genus}(39);Unassigned{species}(23)	Bacteria	Firmicutes	Clostridia	Clostridiales	Lachnospiraceae	Unassigned	Unassigned
OTU107	191	14	121	4	8	21	126	4	41	8	17	74	19	32	2	56	311	161	8	76	151	96	4	82	10	1	0	0	16	0	20	3	1677	Bacteria{superkingdom}(100);Bacteroidetes{phylum}(100);Bacteroidia{class}(100);Bacteroidales{order}(100);Porphyromonadaceae{family}(100);{genus}(100);Unassigned{species}(71)	Bacteria	Bacteroidetes	Bacteroidia	Bacteroidales	Porphyromonadaceae		Unassigned
OTU108	14	0	17	2	4	15	2	0	49	9	14	56	33	7	23	45	2	4	0	4	0	1	1	34	16	49	0	0	19	2	56	17	495	Bacteria{superkingdom}(100);Firmicutes{phylum}(100);Clostridia{class}(100);Clostridiales{order}(100);Lachnospiraceae{family}(100);Unassigned{genus}(61);Unassigned{species}(20)	Bacteria	Firmicutes	Clostridia	Clostridiales	Lachnospiraceae	Unassigned	Unassigned
OTU109	92	0	14	2	1	65	7	0	71	8	5	12	22	7	8	49	10	2	6	11	19	14	2	16	4	6	1	0	3	0	3	1	461	Bacteria{superkingdom}(100);Firmicutes{phylum}(100);Clostridia{class}(100);Clostridiales{order}(100);{family}(96);{genus}(96);uncultured_Clostridiales_bacterium{species}(86)	Bacteria	Firmicutes	Clostridia	Clostridiales			uncultured_Clostridiales_bacterium
OTU110	4	0	0	0	1	0	0	0	61	5	4	140	191	3	23	33	8	12	5	1	0	3	0	1	41	94	0	0	45	5	1	5	686	Bacteria{superkingdom}(100);Firmicutes{phylum}(100);Clostridia{class}(100);Clostridiales{order}(100);Lachnospiraceae{family}(100);{genus}(81);Unassigned{species}(44)	Bacteria	Firmicutes	Clostridia	Clostridiales	Lachnospiraceae		Unassigned
OTU111	0	0	0	0	0	0	0	0	122	0	0	0	0	0	0	973	0	0	0	0	0	0	0	0	0	0	0	0	0	0	0	0	1095	Bacteria{superkingdom}(100);Firmicutes{phylum}(100);Clostridia{class}(100);Clostridiales{order}(100);Lachnospiraceae{family}(100);{genus}(97);Eubacterium_plexicaudatum{species}(84)	Bacteria	Firmicutes	Clostridia	Clostridiales	Lachnospiraceae		Eubacterium_plexicaudatum
OTU112	0	0	0	0	0	0	0	0	28	255	0	1	2	33	159	127	0	0	0	0	0	1	0	0	0	0	0	0	0	0	0	0	606	Bacteria{superkingdom}(100);Firmicutes{phylum}(100);Clostridia{class}(100);Clostridiales{order}(100);Ruminococcaceae{family}(100);Unassigned{genus}(65);Unassigned{species}(65)	Bacteria	Firmicutes	Clostridia	Clostridiales	Ruminococcaceae	Unassigned	Unassigned
OTU113	0	0	0	0	0	0	0	0	57	5	0	5	9	0	1	47	0	0	0	0	0	0	0	0	0	0	0	0	0	0	0	0	124	Bacteria{superkingdom}(100);Firmicutes{phylum}(100);Clostridia{class}(100);Clostridiales{order}(100);Lachnospiraceae{family}(100);Unassigned{genus}(43);Unassigned{species}(30)	Bacteria	Firmicutes	Clostridia	Clostridiales	Lachnospiraceae	Unassigned	Unassigned
OTU114	0	0	0	0	0	0	0	0	13	2	0	0	0	0	0	1	0	0	0	0	0	0	0	0	0	0	0	0	0	0	0	0	16	Bacteria{superkingdom}(100);Firmicutes{phylum}(100);Clostridia{class}(100);Clostridiales{order}(100);Lachnospiraceae{family}(80);Unassigned{genus}(67);Unassigned{species}(64)	Bacteria	Firmicutes	Clostridia	Clostridiales	Lachnospiraceae	Unassigned	Unassigned
OTU115	32	2	0	0	0	0	0	0	35	36	0	6	8	16	204	12	0	42	1	13	403	279	0	45	66	5	60	23	4	78	2	48	1420	Bacteria{superkingdom}(100);Firmicutes{phylum}(100);Clostridia{class}(100);Clostridiales{order}(100);Ruminococcaceae{family}(96);Anaerobacterium{genus}(89);Unassigned{species}(50)	Bacteria	Firmicutes	Clostridia	Clostridiales	Ruminococcaceae	Anaerobacterium	Unassigned
OTU116	0	0	0	0	0	0	0	0	83	0	0	0	0	0	0	58	0	0	0	0	0	0	0	0	0	0	0	0	0	0	0	0	141	Bacteria{superkingdom}(100);Firmicutes{phylum}(100);Clostridia{class}(100);Clostridiales{order}(100);Ruminococcaceae{family}(100);Anaerobacterium{genus}(100);uncultured_bacterium{species}(96)	Bacteria	Firmicutes	Clostridia	Clostridiales	Ruminococcaceae	Anaerobacterium	uncultured_bacterium
OTU117	55	4	59	0	6	52	57	1	95	11	85	281	19	1	10	79	218	10	1	5	2	1	0	59	18	6	0	0	35	0	52	1	1223	Bacteria{superkingdom}(100);Firmicutes{phylum}(100);Unassigned{class}(69);Unassigned{order}(36);Unassigned{family}(20);Unassigned{genus}(19);Unassigned{species}(18)	Bacteria	Firmicutes	Unassigned	Unassigned	Unassigned	Unassigned	Unassigned
OTU118	24	8	17	16	19	3	7	3	109	360	51	222	39	71	63	31	30	17	2	40	13	47	34	33	13	0	13	1	42	8	164	3	1503	Bacteria{superkingdom}(100);Bacteroidetes{phylum}(100);Bacteroidia{class}(100);Bacteroidales{order}(100);Rikenellaceae{family}(100);Alistipes{genus}(100);uncultured_bacterium{species}(89)	Bacteria	Bacteroidetes	Bacteroidia	Bacteroidales	Rikenellaceae	Alistipes	uncultured_bacterium
OTU119	0	0	0	0	0	0	0	0	50	0	112	102	72	66	6	191	0	0	0	0	0	0	1	0	0	0	0	0	48	0	1	21	670	Bacteria{superkingdom}(100);Firmicutes{phylum}(100);Clostridia{class}(100);Clostridiales{order}(100);Lachnospiraceae{family}(100);Marvinbryantia{genus}(100);uncultured_bacterium{species}(100)	Bacteria	Firmicutes	Clostridia	Clostridiales	Lachnospiraceae	Marvinbryantia	uncultured_bacterium
OTU120	0	0	0	0	0	0	0	0	91	18	22	47	23	5	9	40	3	3	8	1	3	0	0	33	67	11	0	2	45	2	0	0	433	Bacteria{superkingdom}(100);Firmicutes{phylum}(100);Clostridia{class}(100);Clostridiales{order}(100);Lachnospiraceae{family}(100);Unassigned{genus}(59);Unassigned{species}(56)	Bacteria	Firmicutes	Clostridia	Clostridiales	Lachnospiraceae	Unassigned	Unassigned
OTU121	56	5	4	16	0	159	15	7	212	69	525	1610	261	194	20	1014	36	200	492	1274	38	42	17	424	48	9	0	5	112	95	413	127	7499	Bacteria{superkingdom}(100);Firmicutes{phylum}(100);Clostridia{class}(100);Clostridiales{order}(100);Lachnospiraceae{family}(100);Unassigned{genus}(61);Unassigned{species}(34)	Bacteria	Firmicutes	Clostridia	Clostridiales	Lachnospiraceae	Unassigned	Unassigned
OTU122	9	1	390	2	0	232	407	3	78	0	28	24	1	63	34	83	104	5	4	10	27	7	1	5	1	1	0	2	29	0	3	0	1554	Bacteria{superkingdom}(100);Firmicutes{phylum}(100);Clostridia{class}(100);Clostridiales{order}(100);Ruminococcaceae{family}(100);Unassigned{genus}(65);Unassigned{species}(65)	Bacteria	Firmicutes	Clostridia	Clostridiales	Ruminococcaceae	Unassigned	Unassigned
OTU123	0	0	0	0	0	0	0	0	111	0	0	2	0	0	1	15	23	0	1	0	25	0	0	2	0	1	0	2	2	0	0	0	185	Bacteria{superkingdom}(100);Firmicutes{phylum}(100);Clostridia{class}(100);Clostridiales{order}(100);Lachnospiraceae{family}(100);Eisenbergiella{genus}(91);Unassigned{species}(53)	Bacteria	Firmicutes	Clostridia	Clostridiales	Lachnospiraceae	Eisenbergiella	Unassigned
OTU124	4	15	1	0	1	0	0	0	19	84	74	221	12	100	74	45	18	17	2	35	88	119	16	55	2	0	0	0	10	0	43	3	1058	Bacteria{superkingdom}(100);Proteobacteria{phylum}(100);Betaproteobacteria{class}(100);Burkholderiales{order}(100);Sutterellaceae{family}(100);Parasutterella{genus}(100);uncultured_bacterium{species}(97)	Bacteria	Proteobacteria	Betaproteobacteria	Burkholderiales	Sutterellaceae	Parasutterella	uncultured_bacterium
OTU125	500	143	139	128	280	328	293	21	328	121	150	319	192	195	45	469	443	279	178	481	313	124	39	456	536	101	11	1	322	24	313	69	7341	Bacteria{superkingdom}(100);Firmicutes{phylum}(100);Clostridia{class}(100);Clostridiales{order}(100);Ruminococcaceae{family}(100);Intestinimonas{genus}(93);uncultured_bacterium{species}(90)	Bacteria	Firmicutes	Clostridia	Clostridiales	Ruminococcaceae	Intestinimonas	uncultured_bacterium
OTU126	0	0	0	0	0	0	0	0	48	1	384	0	1	1	1	57	0	0	0	1	1	0	0	0	0	0	0	0	0	0	0	3	498	Bacteria{superkingdom}(100);Firmicutes{phylum}(100);Clostridia{class}(100);Clostridiales{order}(100);Lachnospiraceae{family}(100);Clostridium_XlVa{genus}(96);Unassigned{species}(79)	Bacteria	Firmicutes	Clostridia	Clostridiales	Lachnospiraceae	Clostridium_XlVa	Unassigned
OTU127	0	0	0	0	0	0	0	0	16	0	0	0	0	0	1	105	0	1	0	0	0	3	0	0	0	0	0	0	0	0	0	0	126	Bacteria{superkingdom}(100);Firmicutes{phylum}(100);Clostridia{class}(100);Clostridiales{order}(100);Ruminococcaceae{family}(99);Anaerobacterium{genus}(88);Unassigned{species}(64)	Bacteria	Firmicutes	Clostridia	Clostridiales	Ruminococcaceae	Anaerobacterium	Unassigned
OTU128	559	1140	83	10845	2959	222	1843	1773	246	1258	1418	883	7085	3208	5401	1876	61	637	2888	3373	240	2429	2128	432	1091	7631	9557	4980	507	6761	716	565	84795	Bacteria{superkingdom}(100);Firmicutes{phylum}(100);Bacilli{class}(100);Lactobacillales{order}(100);Lactobacillaceae{family}(100);Lactobacillus{genus}(100);Unassigned{species}(64)	Bacteria	Firmicutes	Bacilli	Lactobacillales	Lactobacillaceae	Lactobacillus	Unassigned
OTU129	55	19	58	28	22	37	13	26	135	16	62	286	300	17	61	335	37	20	36	48	30	14	3	47	197	216	2	9	126	2	95	74	2426	Bacteria{superkingdom}(100);Firmicutes{phylum}(100);Clostridia{class}(100);Clostridiales{order}(100);Lachnospiraceae{family}(100);{genus}(98);Clostridium_sp._Clone-17{species}(96)	Bacteria	Firmicutes	Clostridia	Clostridiales	Lachnospiraceae		Clostridium_sp._Clone-17
OTU130	134	17	528	16	11	70	272	0	71	111	112	181	174	169	94	34	105	143	5	208	217	217	169	279	91	2	39	21	157	45	215	2	3909	Bacteria{superkingdom}(100);Bacteroidetes{phylum}(100);Bacteroidia{class}(100);Bacteroidales{order}(100);Porphyromonadaceae{family}(100);{genus}(99);uncultured_bacterium{species}(80)	Bacteria	Bacteroidetes	Bacteroidia	Bacteroidales	Porphyromonadaceae		uncultured_bacterium
OTU131	136	2	26	8	23	2	47	0	102	53	0	12	44	26	16	45	148	246	31	95	158	119	0	270	27	2	0	1	12	0	5	3	1659	Bacteria{superkingdom}(100);Firmicutes{phylum}(100);Clostridia{class}(100);Clostridiales{order}(100);Ruminococcaceae{family}(97);Anaerobacterium{genus}(96);Unassigned{species}(66)	Bacteria	Firmicutes	Clostridia	Clostridiales	Ruminococcaceae	Anaerobacterium	Unassigned
OTU132	315	0	0	0	0	0	0	2	157	58	32	98	41	108	60	28	307	359	56	145	178	784	1075	370	14	2	2	16	161	6	201	4	4579	Bacteria{superkingdom}(100);Bacteroidetes{phylum}(100);Bacteroidia{class}(100);Bacteroidales{order}(100);Porphyromonadaceae{family}(100);{genus}(91);Unassigned{species}(77)	Bacteria	Bacteroidetes	Bacteroidia	Bacteroidales	Porphyromonadaceae		Unassigned
OTU133	347	253	2503	91	753	885	565	88	56	96	106	9	7	209	111	27	138	400	125	449	472	589	520	209	110	12	21	41	329	33	204	44	9802	Bacteria{superkingdom}(100);Bacteroidetes{phylum}(100);Bacteroidia{class}(100);Bacteroidales{order}(100);Porphyromonadaceae{family}(100);{genus}(100);uncultured_bacterium{species}(92)	Bacteria	Bacteroidetes	Bacteroidia	Bacteroidales	Porphyromonadaceae		uncultured_bacterium
OTU134	4	0	0	0	0	0	0	0	5	0	0	0	0	0	0	0	0	0	0	7	0	1	0	12	0	2	0	0	2	1	0	0	34	Bacteria{superkingdom}(100);Firmicutes{phylum}(100);Clostridia{class}(99);Clostridiales{order}(99);Ruminococcaceae{family}(98);{genus}(97);Unassigned{species}(36)	Bacteria	Firmicutes	Clostridia	Clostridiales	Ruminococcaceae		Unassigned
OTU135	0	0	3	0	0	0	0	0	8	4	4	31	4	0	5	17	1	0	1	2	0	2	0	0	2	2	0	1	12	0	2	0	101	Bacteria{superkingdom}(100);Firmicutes{phylum}(100);Clostridia{class}(100);Clostridiales{order}(100);Lachnospiraceae{family}(100);Unassigned{genus}(53);Unassigned{species}(41)	Bacteria	Firmicutes	Clostridia	Clostridiales	Lachnospiraceae	Unassigned	Unassigned
OTU136	1	1	7	1	3	47	29	0	73	19	34	96	63	88	28	101	37	10	4	19	6	1	0	10	0	0	0	0	0	0	0	0	678	Bacteria{superkingdom}(100);Firmicutes{phylum}(100);Clostridia{class}(100);Clostridiales{order}(100);Ruminococcaceae{family}(100);Clostridium_IV{genus}(100);uncultured_Clostridiales_bacterium{species}(80)	Bacteria	Firmicutes	Clostridia	Clostridiales	Ruminococcaceae	Clostridium_IV	uncultured_Clostridiales_bacterium
OTU137	0	0	0	0	0	1	0	0	89	1	100	26	2	1	0	155	1	0	1	0	2	0	1	1	0	0	0	1	4	0	0	3	389	Bacteria{superkingdom}(100);Firmicutes{phylum}(100);Clostridia{class}(100);Clostridiales{order}(100);Lachnospiraceae{family}(100);Clostridium_XlVb{genus}(100);uncultured_bacterium{species}(100)	Bacteria	Firmicutes	Clostridia	Clostridiales	Lachnospiraceae	Clostridium_XlVb	uncultured_bacterium
OTU138	1	0	0	0	0	0	0	0	40	2	0	7	2	0	9	13	0	0	0	2	0	0	0	0	0	0	0	0	0	0	0	0	76	Bacteria{superkingdom}(100);Firmicutes{phylum}(100);Clostridia{class}(100);Clostridiales{order}(100);Lachnospiraceae{family}(100);Unassigned{genus}(62);Unassigned{species}(57)	Bacteria	Firmicutes	Clostridia	Clostridiales	Lachnospiraceae	Unassigned	Unassigned
OTU139	0	0	0	0	0	0	0	0	40	2	0	0	0	0	0	0	0	0	0	0	0	0	0	0	0	0	0	0	0	0	0	0	42	Bacteria{superkingdom}(100);Firmicutes{phylum}(98);Clostridia{class}(95);Clostridiales{order}(95);Unassigned{family}(40);Unassigned{genus}(40);Unassigned{species}(39)	Bacteria	Firmicutes	Clostridia	Clostridiales	Unassigned	Unassigned	Unassigned
OTU140	71	3	16	1	2	7	8	1	74	19	30	151	99	46	43	106	343	24	90	60	10	4	6	66	12	12	4	0	20	0	5	8	1341	Bacteria{superkingdom}(100);Firmicutes{phylum}(100);Clostridia{class}(100);Clostridiales{order}(100);Lachnospiraceae{family}(100);Unassigned{genus}(58);Unassigned{species}(18)	Bacteria	Firmicutes	Clostridia	Clostridiales	Lachnospiraceae	Unassigned	Unassigned
OTU141	1	0	1	0	2	1	0	0	28	11	2	6	1	7	12	71	1	2	4	0	0	0	0	8	2	2	0	0	6	1	2	1	172	Bacteria{superkingdom}(100);Firmicutes{phylum}(100);Clostridia{class}(100);Clostridiales{order}(100);Lachnospiraceae{family}(100);{genus}(82);Unassigned{species}(37)	Bacteria	Firmicutes	Clostridia	Clostridiales	Lachnospiraceae		Unassigned
OTU142	15	0	0	0	1	0	0	0	45	3	53	0	77	1	13	10	0	34	11	0	52	26	0	0	6	9	0	3	83	0	60	5	507	Bacteria{superkingdom}(100);Firmicutes{phylum}(100);Clostridia{class}(100);Clostridiales{order}(100);Ruminococcaceae{family}(100);Unassigned{genus}(73);Unassigned{species}(53)	Bacteria	Firmicutes	Clostridia	Clostridiales	Ruminococcaceae	Unassigned	Unassigned
OTU143	78	41	120	207	243	88	8	246	8	14	12	11	30	3	3	10	34	63	26	12	3	8	7	31	163	67	15	73	85	24	116	83	1932	Bacteria{superkingdom}(100);Firmicutes{phylum}(100);Bacilli{class}(100);Lactobacillales{order}(100);Streptococcaceae{family}(100);Streptococcus{genus}(100);Streptococcus_danieliae{species}(91)	Bacteria	Firmicutes	Bacilli	Lactobacillales	Streptococcaceae	Streptococcus	Streptococcus_danieliae
OTU144	0	0	0	0	0	0	0	0	110	277	57	277	162	5	130	18	0	0	0	0	0	0	0	0	0	0	0	0	0	1	0	0	1037	Bacteria{superkingdom}(100);Firmicutes{phylum}(100);Clostridia{class}(100);Clostridiales{order}(100);Lachnospiraceae{family}(100);Unassigned{genus}(53);Unassigned{species}(53)	Bacteria	Firmicutes	Clostridia	Clostridiales	Lachnospiraceae	Unassigned	Unassigned
OTU145	2	0	0	0	0	0	0	0	127	19	4	75	26	3	122	56	0	1	1	0	1	0	0	1	9	0	0	1	0	0	2	2	452	Bacteria{superkingdom}(100);Firmicutes{phylum}(100);Clostridia{class}(100);Clostridiales{order}(100);Lachnospiraceae{family}(100);Unassigned{genus}(44);Unassigned{species}(40)	Bacteria	Firmicutes	Clostridia	Clostridiales	Lachnospiraceae	Unassigned	Unassigned
OTU146	386	573	848	429	165	718	164	303	45	77	45	152	197	142	85	148	72	168	573	298	120	139	313	263	731	259	73	226	666	469	314	1463	10624	Bacteria{superkingdom}(100);Actinobacteria{phylum}(100);Actinobacteria{class}(100);Coriobacteriales{order}(100);Coriobacteriaceae{family}(100);Enterorhabdus{genus}(100);uncultured_bacterium{species}(100)	Bacteria	Actinobacteria	Actinobacteria	Coriobacteriales	Coriobacteriaceae	Enterorhabdus	uncultured_bacterium
OTU147	7	0	0	1	0	0	0	0	66	2	21	34	8	8	4	27	1	4	2	19	0	2	2	7	2	0	0	1	12	1	4	0	235	Bacteria{superkingdom}(100);Firmicutes{phylum}(100);Clostridia{class}(100);Clostridiales{order}(100);Lachnospiraceae{family}(100);{genus}(82);Unassigned{species}(59)	Bacteria	Firmicutes	Clostridia	Clostridiales	Lachnospiraceae		Unassigned
OTU148	3	104	3	21	0	68	3	106	2	13	3	25	6	6	40	13	0	2	5	1	5	9	410	0	2	0	0	0	3	4	3	7	867	Bacteria{superkingdom}(100);Actinobacteria{phylum}(100);Actinobacteria{class}(100);Coriobacteriales{order}(100);Coriobacteriaceae{family}(100);Olsenella{genus}(100);uncultured_bacterium{species}(100)	Bacteria	Actinobacteria	Actinobacteria	Coriobacteriales	Coriobacteriaceae	Olsenella	uncultured_bacterium
OTU149	155	93	25	31	87	27	2	74	29	9	113	53	21	28	13	12	242	201	201	150	101	345	249	7	2	2	0	1	18	2	49	1	2343	Bacteria{superkingdom}(100);Bacteroidetes{phylum}(100);Bacteroidia{class}(100);Bacteroidales{order}(100);Porphyromonadaceae{family}(100);Unassigned{genus}(57);Unassigned{species}(57)	Bacteria	Bacteroidetes	Bacteroidia	Bacteroidales	Porphyromonadaceae	Unassigned	Unassigned
OTU150	1	0	0	1	2	1	1	6	10	5	0	0	0	0	0	16	1	0	4	1	1	0	0	8	0	0	4	1	0	0	0	0	63	Bacteria{superkingdom}(100);Firmicutes{phylum}(100);Clostridia{class}(100);Clostridiales{order}(100);Lachnospiraceae{family}(100);{genus}(87);Unassigned{species}(45)	Bacteria	Firmicutes	Clostridia	Clostridiales	Lachnospiraceae		Unassigned
OTU151	0	0	0	0	0	0	0	0	11	0	0	18	4	0	0	0	0	0	0	0	10	0	0	0	0	0	0	0	0	0	0	0	43	Bacteria{superkingdom}(100);Firmicutes{phylum}(99);{class}(99);{order}(99);{family}(99);{genus}(99);uncultured_Firmicutes_bacterium{species}(92)	Bacteria	Firmicutes					uncultured_Firmicutes_bacterium
OTU152	1	2	71	5	1	21	7	2	15	2	5	10	2	0	3	0	7	9	14	135	61	194	101	35	5	3	0	0	113	0	8	3	835	Bacteria{superkingdom}(100);Firmicutes{phylum}(100);Clostridia{class}(100);Clostridiales{order}(100);Ruminococcaceae{family}(100);{genus}(98);Unassigned{species}(76)	Bacteria	Firmicutes	Clostridia	Clostridiales	Ruminococcaceae		Unassigned
OTU153	0	0	2	0	0	1	2	0	101	1	3	23	0	2	2	6	0	1	2	1	1	0	0	0	2	3	0	2	2	0	1	0	158	Bacteria{superkingdom}(100);Firmicutes{phylum}(100);Clostridia{class}(100);Clostridiales{order}(100);Ruminococcaceae{family}(100);Oscillibacter{genus}(100);uncultured_Firmicutes_bacterium{species}(100)	Bacteria	Firmicutes	Clostridia	Clostridiales	Ruminococcaceae	Oscillibacter	uncultured_Firmicutes_bacterium
OTU154	2	0	0	0	0	0	0	0	19	2	0	4	1	3	9	14	13	3	1	4	49	0	0	91	17	0	0	0	11	0	1	0	244	Bacteria{superkingdom}(100);Firmicutes{phylum}(100);Clostridia{class}(100);Clostridiales{order}(100);Ruminococcaceae{family}(100);Unassigned{genus}(22);Unassigned{species}(21)	Bacteria	Firmicutes	Clostridia	Clostridiales	Ruminococcaceae	Unassigned	Unassigned
OTU155	0	0	0	0	0	0	0	2	100	284	14	52	48	14	95	49	121	0	40	26	0	23	5	9	911	10	39	2	1317	588	559	507	4815	Bacteria{superkingdom}(100);Firmicutes{phylum}(100);Clostridia{class}(100);Clostridiales{order}(100);Eubacteriaceae{family}(80);Eubacterium{genus}(80);Unassigned{species}(67)	Bacteria	Firmicutes	Clostridia	Clostridiales	Eubacteriaceae	Eubacterium	Unassigned
OTU156	0	0	2	0	0	3	5	0	9	0	0	17	0	3	2	28	29	2	0	0	1	3	0	10	0	0	0	0	1	0	0	0	115	Bacteria{superkingdom}(100);Firmicutes{phylum}(100);Clostridia{class}(100);Clostridiales{order}(100);Ruminococcaceae{family}(99);Unassigned{genus}(65);Unassigned{species}(35)	Bacteria	Firmicutes	Clostridia	Clostridiales	Ruminococcaceae	Unassigned	Unassigned
OTU157	289	65	189	76	35	28	6	107	103	101	39	101	365	53	41	106	39	224	147	167	94	139	152	48	276	126	24	266	166	132	414	265	4383	Bacteria{superkingdom}(100);Actinobacteria{phylum}(100);Actinobacteria{class}(100);Coriobacteriales{order}(100);Coriobacteriaceae{family}(100);{genus}(100);uncultured_bacterium{species}(100)	Bacteria	Actinobacteria	Actinobacteria	Coriobacteriales	Coriobacteriaceae		uncultured_bacterium
OTU158	73	0	0	0	0	0	0	0	31	37	0	18	77	5	30	23	50	164	43	73	221	139	1	1061	2	4	2	1	19	2	143	5	2224	Bacteria{superkingdom}(100);Firmicutes{phylum}(100);Clostridia{class}(100);Clostridiales{order}(100);Ruminococcaceae{family}(100);Anaerobacterium{genus}(100);Unassigned{species}(68)	Bacteria	Firmicutes	Clostridia	Clostridiales	Ruminococcaceae	Anaerobacterium	Unassigned
OTU159	0	0	0	0	0	0	0	0	14	0	163	40	0	0	0	0	0	0	0	0	0	0	0	0	0	0	0	0	0	0	0	0	217	Bacteria{superkingdom}(100);Firmicutes{phylum}(100);Clostridia{class}(100);Clostridiales{order}(100);Lachnospiraceae{family}(100);Unassigned{genus}(64);Unassigned{species}(47)	Bacteria	Firmicutes	Clostridia	Clostridiales	Lachnospiraceae	Unassigned	Unassigned
OTU160	0	0	3	0	0	0	1	0	59	3	0	4	10	7	9	5	0	0	0	1	0	1	0	0	0	0	0	0	7	0	0	0	110	Bacteria{superkingdom}(100);Firmicutes{phylum}(99);Clostridia{class}(99);Clostridiales{order}(99);{family}(93);{genus}(93);Unassigned{species}(54)	Bacteria	Firmicutes	Clostridia	Clostridiales			Unassigned
OTU161	1	0	53	0	0	23	284	0	42	1	1	12	2	31	12	52	16	2	0	4	34	0	0	5	0	2	0	2	16	0	29	2	626	Bacteria{superkingdom}(100);Firmicutes{phylum}(100);Clostridia{class}(100);Clostridiales{order}(100);Ruminococcaceae{family}(100);Unassigned{genus}(63);Unassigned{species}(55)	Bacteria	Firmicutes	Clostridia	Clostridiales	Ruminococcaceae	Unassigned	Unassigned
OTU162	0	0	0	0	0	0	0	0	11	0	0	137	12	1	2	281	0	0	0	0	0	0	0	0	0	0	0	0	0	0	0	0	444	Bacteria{superkingdom}(100);Firmicutes{phylum}(100);Clostridia{class}(100);Clostridiales{order}(100);Ruminococcaceae{family}(100);Clostridium_IV{genus}(100);uncultured_bacterium{species}(82)	Bacteria	Firmicutes	Clostridia	Clostridiales	Ruminococcaceae	Clostridium_IV	uncultured_bacterium
OTU163	127	0	0	0	0	0	0	0	73	186	40	187	65	246	131	47	163	113	12	96	88	135	106	243	7	0	0	4	11	5	246	4	2335	Bacteria{superkingdom}(100);Bacteroidetes{phylum}(100);Bacteroidia{class}(100);Bacteroidales{order}(100);Rikenellaceae{family}(100);Alistipes{genus}(100);uncultured_bacterium{species}(96)	Bacteria	Bacteroidetes	Bacteroidia	Bacteroidales	Rikenellaceae	Alistipes	uncultured_bacterium
OTU164	429	56	1043	357	87	1055	601	85	73	52	35	283	147	55	46	182	330	582	575	2700	422	414	82	663	779	829	197	349	531	121	547	177	13884	Bacteria{superkingdom}(100);Proteobacteria{phylum}(100);Deltaproteobacteria{class}(100);Desulfovibrionales{order}(100);Desulfovibrionaceae{family}(100);{genus}(100);uncultured_bacterium{species}(100)	Bacteria	Proteobacteria	Deltaproteobacteria	Desulfovibrionales	Desulfovibrionaceae		uncultured_bacterium
OTU165	6	0	9	3	1	121	14	3	59	10	3	79	5	4	31	30	21	5	6	6	1	1	0	3	7	6	0	0	2	1	44	5	486	Bacteria{superkingdom}(100);Firmicutes{phylum}(100);Clostridia{class}(100);Clostridiales{order}(100);Lachnospiraceae{family}(100);Unassigned{genus}(72);Unassigned{species}(51)	Bacteria	Firmicutes	Clostridia	Clostridiales	Lachnospiraceae	Unassigned	Unassigned
OTU166	14	1	188	1	0	35	58	0	54	1	7	24	8	6	11	59	90	14	2	4	31	0	2	83	11	3	1	1	24	1	9	6	749	Bacteria{superkingdom}(100);Firmicutes{phylum}(100);Clostridia{class}(100);Clostridiales{order}(100);Ruminococcaceae{family}(100);Clostridium_IV{genus}(100);Unassigned{species}(48)	Bacteria	Firmicutes	Clostridia	Clostridiales	Ruminococcaceae	Clostridium_IV	Unassigned
OTU167	8	0	2	0	1	1	1	0	29	1	0	0	0	0	0	0	0	2	0	3	4	1	0	1	1	17	0	1	2	0	0	2	77	Bacteria{superkingdom}(100);Firmicutes{phylum}(100);Clostridia{class}(100);Clostridiales{order}(100);Lachnospiraceae{family}(100);Acetatifactor{genus}(100);uncultured_bacterium{species}(100)	Bacteria	Firmicutes	Clostridia	Clostridiales	Lachnospiraceae	Acetatifactor	uncultured_bacterium
OTU168	0	0	0	0	0	0	0	0	15	10	3	13	0	8	5	4	0	1	0	1	0	1	0	0	0	0	0	0	0	0	5	0	66	Bacteria{superkingdom}(100);Bacteroidetes{phylum}(100);Bacteroidia{class}(100);Bacteroidales{order}(100);Porphyromonadaceae{family}(100);{genus}(100);uncultured_bacterium{species}(99)	Bacteria	Bacteroidetes	Bacteroidia	Bacteroidales	Porphyromonadaceae		uncultured_bacterium
OTU169	0	0	0	0	0	0	0	0	33	0	1	0	0	0	0	16	0	0	0	0	0	0	0	0	0	0	0	1	0	0	8	9	68	Bacteria{superkingdom}(100);Firmicutes{phylum}(100);Clostridia{class}(100);Clostridiales{order}(100);Ruminococcaceae{family}(96);Anaerobacterium{genus}(93);Unassigned{species}(64)	Bacteria	Firmicutes	Clostridia	Clostridiales	Ruminococcaceae	Anaerobacterium	Unassigned
OTU170	4	0	1	1	0	0	1	0	15	1	5	23	8	0	3	8	3	0	0	10	0	2	0	0	6	6	0	0	3	0	2	3	105	Bacteria{superkingdom}(100);Firmicutes{phylum}(100);Clostridia{class}(100);Clostridiales{order}(100);Lachnospiraceae{family}(100);Unassigned{genus}(67);Unassigned{species}(7)	Bacteria	Firmicutes	Clostridia	Clostridiales	Lachnospiraceae	Unassigned	Unassigned
OTU171	133	23	43	18	27	102	39	15	127	47	7	41	25	58	20	63	140	95	45	53	70	52	0	108	5	83	2	0	28	4	42	5	1520	Bacteria{superkingdom}(100);Firmicutes{phylum}(100);Clostridia{class}(100);Clostridiales{order}(100);Ruminococcaceae{family}(100);Unassigned{genus}(46);Unassigned{species}(31)	Bacteria	Firmicutes	Clostridia	Clostridiales	Ruminococcaceae	Unassigned	Unassigned
OTU172	4	0	0	0	2	2	2	0	7	4	3	0	3	3	0	1	0	2	0	0	0	0	1	0	0	1	0	0	2	1	1	0	39	Bacteria{superkingdom}(100);Firmicutes{phylum}(100);Clostridia{class}(100);Clostridiales{order}(100);Ruminococcaceae{family}(100);Unassigned{genus}(52);Unassigned{species}(27)	Bacteria	Firmicutes	Clostridia	Clostridiales	Ruminococcaceae	Unassigned	Unassigned
OTU173	0	0	0	0	0	0	0	0	6	4	3	7	5	4	1	6	0	0	0	0	0	0	0	0	0	0	0	0	0	0	0	0	36	Bacteria{superkingdom}(100);Firmicutes{phylum}(100);Clostridia{class}(100);Clostridiales{order}(100);{family}(100);{genus}(100);uncultured_rumen_bacterium{species}(100)	Bacteria	Firmicutes	Clostridia	Clostridiales			uncultured_rumen_bacterium
OTU174	9	0	0	3	0	0	6	2	17	3	11	5	1	7	0	22	27	11	2	8	20	6	0	9	2	1	0	0	19	0	7	7	205	Bacteria{superkingdom}(100);Firmicutes{phylum}(100);Clostridia{class}(100);Clostridiales{order}(100);Ruminococcaceae{family}(100);Unassigned{genus}(72);Unassigned{species}(35)	Bacteria	Firmicutes	Clostridia	Clostridiales	Ruminococcaceae	Unassigned	Unassigned
OTU175	0	0	0	0	0	0	1	0	123	9	5	10	9	0	5	18	2	2	7	1	0	0	0	0	0	0	0	1	3	0	8	0	204	Bacteria{superkingdom}(100);Firmicutes{phylum}(100);Clostridia{class}(100);Clostridiales{order}(100);Lachnospiraceae{family}(100);Unassigned{genus}(79);Unassigned{species}(24)	Bacteria	Firmicutes	Clostridia	Clostridiales	Lachnospiraceae	Unassigned	Unassigned
OTU176	4	1	0	3	2	0	0	0	94	22	64	218	269	37	13	117	113	88	41	58	2	19	1	89	3	2	0	0	19	0	3	4	1286	Bacteria{superkingdom}(100);Firmicutes{phylum}(100);Clostridia{class}(100);Clostridiales{order}(100);Lachnospiraceae{family}(100);Unassigned{genus}(61);Unassigned{species}(37)	Bacteria	Firmicutes	Clostridia	Clostridiales	Lachnospiraceae	Unassigned	Unassigned
OTU177	4	0	0	0	1	0	0	0	6	23	44	45	13	76	9	34	23	3	0	2	2	17	12	13	14	3	0	0	45	5	158	2	554	Bacteria{superkingdom}(100);Proteobacteria{phylum}(100);Betaproteobacteria{class}(100);Burkholderiales{order}(100);Sutterellaceae{family}(100);Parasutterella{genus}(100);uncultured_bacterium{species}(100)	Bacteria	Proteobacteria	Betaproteobacteria	Burkholderiales	Sutterellaceae	Parasutterella	uncultured_bacterium
OTU178	33	1	42	0	1	0	1	0	12	38	54	10	1	34	59	6	436	25	5	28	538	33	144	175	50	0	1	1	72	3	381	0	2184	Bacteria{superkingdom}(100);Bacteroidetes{phylum}(100);Bacteroidia{class}(100);Bacteroidales{order}(100);Bacteroidaceae{family}(100);Bacteroides{genus}(100);Bacteroides_dorei{species}(100)	Bacteria	Bacteroidetes	Bacteroidia	Bacteroidales	Bacteroidaceae	Bacteroides	Bacteroides_dorei
OTU179	0	0	0	0	0	0	0	0	0	0	0	0	0	0	0	1	0	0	0	0	0	0	0	0	0	0	0	0	0	0	0	0	1	Bacteria{superkingdom}(100);Firmicutes{phylum}(100);Clostridia{class}(100);Clostridiales{order}(100);Lachnospiraceae{family}(100);Mobilitalea{genus}(100);uncultured_bacterium{species}(100)	Bacteria	Firmicutes	Clostridia	Clostridiales	Lachnospiraceae	Mobilitalea	uncultured_bacterium
OTU180	0	0	0	0	0	2	0	0	61	15	10	17	39	5	14	48	2	3	0	0	0	1	0	0	0	0	0	0	0	0	5	0	222	Bacteria{superkingdom}(100);Firmicutes{phylum}(100);Clostridia{class}(100);Clostridiales{order}(100);Lachnospiraceae{family}(100);{genus}(99);Unassigned{species}(78)	Bacteria	Firmicutes	Clostridia	Clostridiales	Lachnospiraceae		Unassigned
OTU181	0	0	4	1	0	0	0	0	1	3	0	0	0	0	1	1	3	0	1	1	3	1	0	1	0	0	0	0	0	0	0	0	21	Bacteria{superkingdom}(100);Firmicutes{phylum}(100);Clostridia{class}(100);Clostridiales{order}(100);Ruminococcaceae{family}(99);{genus}(89);Unassigned{species}(63)	Bacteria	Firmicutes	Clostridia	Clostridiales	Ruminococcaceae		Unassigned
OTU182	2	0	2	0	1	0	0	0	29	5	0	7	1	0	4	5	0	2	0	0	0	0	0	0	3	2	0	0	0	0	1	3	67	Bacteria{superkingdom}(100);Firmicutes{phylum}(100);Clostridia{class}(100);Clostridiales{order}(100);Lachnospiraceae{family}(100);Unassigned{genus}(48);Unassigned{species}(31)	Bacteria	Firmicutes	Clostridia	Clostridiales	Lachnospiraceae	Unassigned	Unassigned
OTU183	0	0	0	0	0	0	0	0	15	0	0	1	0	0	0	0	0	0	0	0	0	0	0	0	0	0	0	0	0	0	0	1	17	Bacteria{superkingdom}(100);Firmicutes{phylum}(100);Clostridia{class}(100);Clostridiales{order}(100);Lachnospiraceae{family}(100);Unassigned{genus}(58);Unassigned{species}(52)	Bacteria	Firmicutes	Clostridia	Clostridiales	Lachnospiraceae	Unassigned	Unassigned
OTU184	0	0	0	0	0	0	1	0	90	82	1	5	15	36	152	6	18	34	20	23	2	30	0	3	20	53	1	1	37	6	61	83	780	Bacteria{superkingdom}(100);Firmicutes{phylum}(100);Clostridia{class}(100);Clostridiales{order}(100);Lachnospiraceae{family}(100);Unassigned{genus}(75);Unassigned{species}(22)	Bacteria	Firmicutes	Clostridia	Clostridiales	Lachnospiraceae	Unassigned	Unassigned
OTU185	2	0	10	0	0	0	0	0	68	4	1	28	4	0	5	43	1	3	0	0	0	2	0	9	3	0	0	0	4	0	0	1	188	Bacteria{superkingdom}(100);Firmicutes{phylum}(98);Clostridia{class}(98);Clostridiales{order}(98);{family}(95);{genus}(95);Unassigned{species}(53)	Bacteria	Firmicutes	Clostridia	Clostridiales			Unassigned
OTU186	8	0	2	0	1	7	2	0	62	4	201	91	29	8	3	42	33	4	5	17	0	7	6	8	9	24	0	0	126	1	44	2	746	Bacteria{superkingdom}(100);Firmicutes{phylum}(100);Clostridia{class}(100);Clostridiales{order}(100);Lachnospiraceae{family}(100);Unassigned{genus}(55);Unassigned{species}(55)	Bacteria	Firmicutes	Clostridia	Clostridiales	Lachnospiraceae	Unassigned	Unassigned
OTU187	150	9	8	10	13	47	7	17	41	12	20	54	153	34	58	292	128	451	98	1470	66	138	19	156	306	266	53	64	142	68	143	184	4677	Bacteria{superkingdom}(100);Firmicutes{phylum}(100);Clostridia{class}(100);Clostridiales{order}(100);Lachnospiraceae{family}(100);Clostridium_XlVa{genus}(99);Unassigned{species}(73)	Bacteria	Firmicutes	Clostridia	Clostridiales	Lachnospiraceae	Clostridium_XlVa	Unassigned
OTU188	443	555	3067	262	379	3396	3675	9	47	41	481	183	54	113	103	38	547	129	89	279	433	81	223	2726	125	6	8	0	189	30	734	8	18453	Bacteria{superkingdom}(100);Bacteroidetes{phylum}(100);Bacteroidia{class}(100);Bacteroidales{order}(100);Bacteroidaceae{family}(100);Bacteroides{genus}(100);Bacteroides_acidifaciens{species}(99)	Bacteria	Bacteroidetes	Bacteroidia	Bacteroidales	Bacteroidaceae	Bacteroides	Bacteroides_acidifaciens
OTU189	29	3	3	3	24	81	7	1	14	8	0	17	137	1	8	21	286	120	689	741	1	47	2	507	19	97	1	2	71	9	3	10	2962	Bacteria{superkingdom}(100);Firmicutes{phylum}(100);Clostridia{class}(100);Clostridiales{order}(100);Lachnospiraceae{family}(100);Clostridium_XlVa{genus}(82);Unassigned{species}(31)	Bacteria	Firmicutes	Clostridia	Clostridiales	Lachnospiraceae	Clostridium_XlVa	Unassigned
OTU190	0	0	3	1	0	1	0	0	3	7	0	15	1	5	5	3	0	0	0	0	0	0	0	0	0	0	0	0	0	0	0	0	44	Bacteria{superkingdom}(100);Firmicutes{phylum}(100);Clostridia{class}(100);Clostridiales{order}(100);Lachnospiraceae{family}(100);Unassigned{genus}(65);Unassigned{species}(31)	Bacteria	Firmicutes	Clostridia	Clostridiales	Lachnospiraceae	Unassigned	Unassigned
OTU191	1	1	15	4	3	0	0	0	5	10	2	3	7	9	4	6	0	3	0	12	0	4	9	11	3	0	0	1	11	2	2	2	130	Bacteria{superkingdom}(100);Firmicutes{phylum}(99);Unassigned{class}(71);Unassigned{order}(68);Unassigned{family}(38);Unassigned{genus}(37);Unassigned{species}(32)	Bacteria	Firmicutes	Unassigned	Unassigned	Unassigned	Unassigned	Unassigned
OTU192	2	1	1	0	0	3	0	0	44	2	145	15	15	4	9	27	16	1	2	8	0	2	1	2	0	2	0	0	26	1	3	0	332	Bacteria{superkingdom}(100);Firmicutes{phylum}(100);Clostridia{class}(100);Clostridiales{order}(100);Lachnospiraceae{family}(100);{genus}(100);Clostridium_sp._Culture-54{species}(98)	Bacteria	Firmicutes	Clostridia	Clostridiales	Lachnospiraceae		Clostridium_sp._Culture-54
OTU193	8	2	20	0	3	26	29	2	44	1	71	8	1	0	1	11	12	3	2	6	4	0	0	0	2	5	1	1	11	1	0	0	275	Bacteria{superkingdom}(100);Firmicutes{phylum}(100);Clostridia{class}(100);Clostridiales{order}(100);Ruminococcaceae{family}(100);Oscillibacter{genus}(100);uncultured_bacterium{species}(97)	Bacteria	Firmicutes	Clostridia	Clostridiales	Ruminococcaceae	Oscillibacter	uncultured_bacterium
OTU194	91	26	315	180	271	135	195	7	65	352	6	45	215	79	52	72	113	126	61	83	157	728	2	272	27	52	14	49	309	29	158	58	4344	Bacteria{superkingdom}(100);Firmicutes{phylum}(100);Clostridia{class}(100);Clostridiales{order}(100);Ruminococcaceae{family}(100);Anaerobacterium{genus}(100);Unassigned{species}(79)	Bacteria	Firmicutes	Clostridia	Clostridiales	Ruminococcaceae	Anaerobacterium	Unassigned
OTU195	0	0	0	0	0	0	0	0	22	6	3	2	0	0	1	31	93	18	2	20	0	2	0	3	0	0	0	0	0	0	0	0	203	Bacteria{superkingdom}(100);Firmicutes{phylum}(100);Clostridia{class}(100);Clostridiales{order}(100);Lachnospiraceae{family}(100);{genus}(96);Clostridium_sp._Clone-44{species}(81)	Bacteria	Firmicutes	Clostridia	Clostridiales	Lachnospiraceae		Clostridium_sp._Clone-44
OTU196	0	0	0	0	0	0	0	0	4	0	0	0	0	0	0	0	0	0	0	0	0	0	0	0	0	0	0	0	0	0	0	0	4	Bacteria{superkingdom}(100);Firmicutes{phylum}(100);Clostridia{class}(100);Clostridiales{order}(100);Lachnospiraceae{family}(100);Unassigned{genus}(31);Unassigned{species}(11)	Bacteria	Firmicutes	Clostridia	Clostridiales	Lachnospiraceae	Unassigned	Unassigned
OTU197	0	0	0	0	0	0	0	0	6	2	0	70	0	0	0	33	0	0	0	0	0	0	0	0	0	0	0	0	0	0	0	0	111	Bacteria{superkingdom}(100);Firmicutes{phylum}(100);{class}(100);{order}(100);{family}(100);{genus}(100);uncultured_rumen_bacterium{species}(85)	Bacteria	Firmicutes					uncultured_rumen_bacterium
OTU198	1	0	0	0	0	0	0	0	5	0	0	1	0	0	1	10	2	0	0	0	0	1	0	1	0	0	0	0	0	0	0	0	22	Bacteria{superkingdom}(100);Firmicutes{phylum}(100);Clostridia{class}(100);Clostridiales{order}(100);Ruminococcaceae{family}(100);Unassigned{genus}(51);Unassigned{species}(50)	Bacteria	Firmicutes	Clostridia	Clostridiales	Ruminococcaceae	Unassigned	Unassigned
OTU199	54	11	6	25	29	24	10	0	43	30	4	0	5	7	2	39	76	57	10	43	52	21	1	43	45	31	1	2	33	1	32	35	772	Bacteria{superkingdom}(100);Firmicutes{phylum}(100);Unassigned{class}(72);Unassigned{order}(72);Unassigned{family}(72);Unassigned{genus}(72);Unassigned{species}(59)	Bacteria	Firmicutes	Unassigned	Unassigned	Unassigned	Unassigned	Unassigned
OTU200	2390	2012	328	11891	8883	387	13378	1509	129	646	593	2261	5240	1069	5186	2547	47	99	3838	2938	380	5945	2253	231	1399	2971	10099	4422	413	13011	668	443	107606	Bacteria{superkingdom}(100);Firmicutes{phylum}(100);Bacilli{class}(100);Lactobacillales{order}(100);Lactobacillaceae{family}(100);Lactobacillus{genus}(100);Lactobacillus_johnsonii_FI9785{species}(87)	Bacteria	Firmicutes	Bacilli	Lactobacillales	Lactobacillaceae	Lactobacillus	Lactobacillus_johnsonii_FI9785
OTU201	0	0	5	0	0	0	0	2	35	5	219	34	18	1	22	36	1	1	1	2	1	1	0	6	1	6	0	1	3	0	10	2	413	Bacteria{superkingdom}(100);Firmicutes{phylum}(100);Clostridia{class}(100);Clostridiales{order}(100);Lachnospiraceae{family}(100);Eisenbergiella{genus}(97);uncultured_bacterium{species}(96)	Bacteria	Firmicutes	Clostridia	Clostridiales	Lachnospiraceae	Eisenbergiella	uncultured_bacterium
OTU202	0	0	0	0	0	0	0	0	4	0	0	0	0	0	4	0	0	0	0	0	0	0	0	0	0	0	0	0	0	0	0	0	8	Bacteria{superkingdom}(100);Firmicutes{phylum}(100);Clostridia{class}(100);Clostridiales{order}(100);Ruminococcaceae{family}(100);Oscillibacter{genus}(100);Unassigned{species}(79)	Bacteria	Firmicutes	Clostridia	Clostridiales	Ruminococcaceae	Oscillibacter	Unassigned
OTU203	0	0	0	0	0	0	0	0	44	54	4	67	52	14	5	202	0	0	0	0	6	0	0	0	0	0	0	0	0	0	0	1	449	Bacteria{superkingdom}(100);Firmicutes{phylum}(100);Clostridia{class}(100);Clostridiales{order}(100);Lachnospiraceae{family}(100);Unassigned{genus}(74);Unassigned{species}(49)	Bacteria	Firmicutes	Clostridia	Clostridiales	Lachnospiraceae	Unassigned	Unassigned
OTU204	0	4	2	1	0	103	2	3	63	1	0	76	2	81	1	272	6	0	0	0	1	0	0	0	5	19	0	0	3	0	0	1	646	Bacteria{superkingdom}(100);Firmicutes{phylum}(100);Clostridia{class}(100);Clostridiales{order}(100);Lachnospiraceae{family}(100);Eisenbergiella{genus}(99);uncultured_bacterium{species}(99)	Bacteria	Firmicutes	Clostridia	Clostridiales	Lachnospiraceae	Eisenbergiella	uncultured_bacterium
OTU205	0	0	0	0	0	0	0	0	1	0	0	0	2	0	0	0	0	0	0	0	0	0	0	0	0	0	0	0	0	0	0	0	3	Bacteria{superkingdom}(100);Firmicutes{phylum}(91);{class}(91);{order}(91);{family}(91);{genus}(91);Unassigned{species}(78)	Bacteria	Firmicutes					Unassigned
OTU206	21	18	54	16	10	28	6	12	8	33	13	3	45	23	14	33	30	34	30	62	8	18	43	89	112	40	5	61	127	157	55	194	1402	Bacteria{superkingdom}(100);Actinobacteria{phylum}(100);Actinobacteria{class}(100);Coriobacteriales{order}(100);Coriobacteriaceae{family}(100);Enterorhabdus{genus}(100);Unassigned{species}(59)	Bacteria	Actinobacteria	Actinobacteria	Coriobacteriales	Coriobacteriaceae	Enterorhabdus	Unassigned
OTU207	1	0	0	0	0	0	0	0	3	2	0	0	6	0	1	0	0	3	1	0	0	0	0	1	0	0	0	0	1	0	0	0	19	Bacteria{superkingdom}(100);Firmicutes{phylum}(100);Unassigned{class}(42);Unassigned{order}(42);Unassigned{family}(36);Unassigned{genus}(36);Unassigned{species}(0)	Bacteria	Firmicutes	Unassigned	Unassigned	Unassigned	Unassigned	Unassigned
OTU208	79	7	121	11	44	100	52	4	29	63	54	31	7	39	10	28	86	117	49	114	35	85	227	20	7	2	19	6	50	1	42	8	1547	Bacteria{superkingdom}(100);Bacteroidetes{phylum}(100);Bacteroidia{class}(100);Bacteroidales{order}(100);Porphyromonadaceae{family}(100);{genus}(86);uncultured_bacterium{species}(85)	Bacteria	Bacteroidetes	Bacteroidia	Bacteroidales	Porphyromonadaceae		uncultured_bacterium
OTU209	0	0	0	0	0	0	0	0	8	1	3	2	1	1	3	4	0	0	0	0	3	1	0	32	0	0	0	0	1	0	0	0	60	Bacteria{superkingdom}(100);Firmicutes{phylum}(100);Clostridia{class}(100);Clostridiales{order}(100);Catabacteriaceae{family}(100);Catabacter{genus}(100);uncultured_Clostridiales_bacterium{species}(100)	Bacteria	Firmicutes	Clostridia	Clostridiales	Catabacteriaceae	Catabacter	uncultured_Clostridiales_bacterium
OTU210	14	0	21	3	17	6	1	0	6	0	17	1	0	0	0	15	93	8	0	0	1	0	0	28	0	0	0	0	5	0	0	1	237	Bacteria{superkingdom}(100);Firmicutes{phylum}(100);Clostridia{class}(100);Clostridiales{order}(100);Ruminococcaceae{family}(100);Anaerotruncus{genus}(100);uncultured_bacterium{species}(100)	Bacteria	Firmicutes	Clostridia	Clostridiales	Ruminococcaceae	Anaerotruncus	uncultured_bacterium
OTU211	25	9	196	10	10	80	304	1	10	0	0	1	28	0	2	16	170	27	54	69	35	60	0	22	0	0	0	0	2	0	4	0	1135	Bacteria{superkingdom}(100);Firmicutes{phylum}(100);Clostridia{class}(100);Clostridiales{order}(100);Ruminococcaceae{family}(100);Unassigned{genus}(66);Unassigned{species}(43)	Bacteria	Firmicutes	Clostridia	Clostridiales	Ruminococcaceae	Unassigned	Unassigned
OTU212	0	0	0	0	0	0	0	0	10	0	6	0	0	0	1	7	0	0	0	0	0	0	0	0	0	0	0	0	0	0	0	0	24	Bacteria{superkingdom}(100);Firmicutes{phylum}(100);Clostridia{class}(100);Clostridiales{order}(100);Ruminococcaceae{family}(100);Anaerotruncus{genus}(100);uncultured_bacterium{species}(100)	Bacteria	Firmicutes	Clostridia	Clostridiales	Ruminococcaceae	Anaerotruncus	uncultured_bacterium
OTU213	1	0	20	0	0	8	11	0	0	1	0	12	0	8	4	5	13	2	0	2	6	3	0	11	6	2	0	0	0	0	0	0	115	Bacteria{superkingdom}(100);Firmicutes{phylum}(100);Clostridia{class}(100);Clostridiales{order}(100);Ruminococcaceae{family}(100);Unassigned{genus}(53);Unassigned{species}(28)	Bacteria	Firmicutes	Clostridia	Clostridiales	Ruminococcaceae	Unassigned	Unassigned
OTU214	43	9	83	12	13	27	54	11	21	0	2	42	13	4	26	58	179	44	40	73	25	35	0	76	81	131	1	5	34	0	7	20	1169	Bacteria{superkingdom}(100);Firmicutes{phylum}(100);Clostridia{class}(100);Clostridiales{order}(100);Lachnospiraceae{family}(100);Eisenbergiella{genus}(100);uncultured_bacterium{species}(100)	Bacteria	Firmicutes	Clostridia	Clostridiales	Lachnospiraceae	Eisenbergiella	uncultured_bacterium
OTU215	12	0	0	2	0	0	0	0	126	301	104	267	62	327	483	94	25	15	5	41	34	31	8	16	1	0	1	0	6	0	5	4	1970	Bacteria{superkingdom}(100);Bacteroidetes{phylum}(100);Bacteroidia{class}(100);Bacteroidales{order}(100);Porphyromonadaceae{family}(100);{genus}(93);uncultured_Barnesiella_sp.{species}(91)	Bacteria	Bacteroidetes	Bacteroidia	Bacteroidales	Porphyromonadaceae		uncultured_Barnesiella_sp.
OTU216	1	0	0	0	0	0	0	0	9	12	145	0	0	2	0	78	0	1	2	0	0	0	0	0	35	5	0	0	176	0	5	1	472	Bacteria{superkingdom}(100);Firmicutes{phylum}(100);Erysipelotrichia{class}(100);Erysipelotrichales{order}(100);Erysipelotrichaceae{family}(100);Erysipelotrichaceae_incertae_sedis{genus}(100);uncultured_bacterium{species}(99)	Bacteria	Firmicutes	Erysipelotrichia	Erysipelotrichales	Erysipelotrichaceae	Erysipelotrichaceae_incertae_sedis	uncultured_bacterium
OTU217	31	22	182	21	126	193	266	33	36	63	16	44	91	128	47	61	0	16	7	34	65	100	88	0	9	1	1	10	12	3	54	2	1762	Bacteria{superkingdom}(100);Bacteroidetes{phylum}(100);Bacteroidia{class}(100);Bacteroidales{order}(100);Porphyromonadaceae{family}(100);{genus}(100);uncultured_bacterium{species}(100)	Bacteria	Bacteroidetes	Bacteroidia	Bacteroidales	Porphyromonadaceae		uncultured_bacterium
OTU218	62	1616	15	10	66	86	2	284	17	221	69	25	191	2017	197	11	7	416	525	385	736	1082	4907	200	190	663	4384	803	218	835	18	503	20761	Bacteria{superkingdom}(100);Actinobacteria{phylum}(100);Actinobacteria{class}(100);Bifidobacteriales{order}(100);Bifidobacteriaceae{family}(100);Bifidobacterium{genus}(100);Unassigned{species}(60)	Bacteria	Actinobacteria	Actinobacteria	Bifidobacteriales	Bifidobacteriaceae	Bifidobacterium	Unassigned
OTU219	2	0	1	0	0	0	0	0	26	2	85	7	7	0	3	6	28	4	5	2	7	4	1	0	1	3	1	0	2	0	1	0	198	Bacteria{superkingdom}(100);Firmicutes{phylum}(100);Clostridia{class}(100);Clostridiales{order}(100);Ruminococcaceae{family}(100);Butyricicoccus{genus}(100);uncultured_bacterium{species}(99)	Bacteria	Firmicutes	Clostridia	Clostridiales	Ruminococcaceae	Butyricicoccus	uncultured_bacterium
OTU220	4	0	36	0	0	38	5	0	15	0	1	6	0	3	2	42	38	1	0	0	2	0	0	3	2	0	0	0	6	0	7	0	211	Bacteria{superkingdom}(100);Firmicutes{phylum}(100);Clostridia{class}(100);Clostridiales{order}(100);Ruminococcaceae{family}(100);Unassigned{genus}(16);Unassigned{species}(8)	Bacteria	Firmicutes	Clostridia	Clostridiales	Ruminococcaceae	Unassigned	Unassigned
OTU221	2	0	11	0	0	4	5	0	11	0	0	0	0	0	1	27	11	2	0	1	4	1	0	10	0	0	0	0	0	0	0	0	90	Bacteria{superkingdom}(100);Firmicutes{phylum}(100);Clostridia{class}(100);Clostridiales{order}(100);Ruminococcaceae{family}(100);Sporobacter{genus}(81);Unassigned{species}(59)	Bacteria	Firmicutes	Clostridia	Clostridiales	Ruminococcaceae	Sporobacter	Unassigned
OTU222	145	10	294	2	59	30	21	5	65	159	201	303	80	63	110	68	127	163	81	329	52	161	240	73	24	1	18	4	110	3	76	3	3080	Bacteria{superkingdom}(100);Bacteroidetes{phylum}(100);Bacteroidia{class}(100);Bacteroidales{order}(100);Porphyromonadaceae{family}(100);Unassigned{genus}(63);Unassigned{species}(63)	Bacteria	Bacteroidetes	Bacteroidia	Bacteroidales	Porphyromonadaceae	Unassigned	Unassigned
OTU223	7	0	0	0	4	47	0	0	15	14	1	0	14	20	17	22	0	4	0	18	142	60	0	267	6	17	0	0	152	0	0	0	827	Bacteria{superkingdom}(100);Firmicutes{phylum}(100);Clostridia{class}(100);Clostridiales{order}(100);Unassigned{family}(75);Unassigned{genus}(75);Unassigned{species}(52)	Bacteria	Firmicutes	Clostridia	Clostridiales	Unassigned	Unassigned	Unassigned
OTU224	0	0	0	0	0	0	0	0	0	0	0	0	0	0	0	0	0	0	0	0	0	0	0	0	0	0	0	0	0	0	0	0	0	Bacteria{superkingdom}(100);Firmicutes{phylum}(100);Bacilli{class}(100);Bacillales{order}(100);Bacillaceae_1{family}(100);Bacillus{genus}(100);Bacillus_altitudinis{species}(98)	Bacteria	Firmicutes	Bacilli	Bacillales	Bacillaceae_1	Bacillus	Bacillus_altitudinis
OTU225	0	0	0	0	0	0	0	0	56	4	177	148	10	12	3	43	0	0	0	0	0	0	0	0	0	0	0	0	0	0	0	0	453	Bacteria{superkingdom}(100);Firmicutes{phylum}(100);Clostridia{class}(100);Clostridiales{order}(100);Lachnospiraceae{family}(100);{genus}(84);Unassigned{species}(36)	Bacteria	Firmicutes	Clostridia	Clostridiales	Lachnospiraceae		Unassigned
OTU226	0	0	0	0	0	0	0	0	37	0	0	0	0	0	0	0	0	0	0	0	0	0	0	0	0	0	0	0	0	0	0	0	37	Bacteria{superkingdom}(100);Firmicutes{phylum}(93);Clostridia{class}(92);Clostridiales{order}(91);Unassigned{family}(20);Unassigned{genus}(20);Unassigned{species}(20)	Bacteria	Firmicutes	Clostridia	Clostridiales	Unassigned	Unassigned	Unassigned
OTU227	13	0	0	0	0	0	0	0	11	2	0	1	12	2	6	0	0	13	0	0	5	66	0	0	2	0	0	0	1	0	0	0	134	Bacteria{superkingdom}(100);Firmicutes{phylum}(100);Clostridia{class}(100);Clostridiales{order}(100);Ruminococcaceae{family}(100);Anaerobacterium{genus}(100);uncultured_bacterium{species}(95)	Bacteria	Firmicutes	Clostridia	Clostridiales	Ruminococcaceae	Anaerobacterium	uncultured_bacterium
OTU228	51	6	15	1	0	28	101	1	9	2	0	3	4	7	1	3	18	2	1	4	3	16	1	7	44	53	1	0	58	2	28	10	480	Bacteria{superkingdom}(100);Firmicutes{phylum}(100);Clostridia{class}(100);Clostridiales{order}(100);Catabacteriaceae{family}(100);Catabacter{genus}(100);Unassigned{species}(63)	Bacteria	Firmicutes	Clostridia	Clostridiales	Catabacteriaceae	Catabacter	Unassigned
OTU229	36	14	15	8	3	18	4	0	65	12	39	84	72	57	37	77	52	36	18	65	2	12	20	131	8	5	2	11	71	0	33	23	1030	Bacteria{superkingdom}(100);Firmicutes{phylum}(100);Clostridia{class}(100);Clostridiales{order}(100);Clostridiales_Incertae_Sedis_XIII{family}(97);Anaerovorax{genus}(97);Unassigned{species}(71)	Bacteria	Firmicutes	Clostridia	Clostridiales	Clostridiales_Incertae_Sedis_XIII	Anaerovorax	Unassigned
OTU230	3	0	24	0	1	11	200	0	11	1	6	2	4	1	0	17	48	3	0	4	17	2	4	64	0	0	0	0	1	0	0	0	424	Bacteria{superkingdom}(100);Firmicutes{phylum}(100);Clostridia{class}(100);Clostridiales{order}(100);Ruminococcaceae{family}(100);Clostridium_IV{genus}(100);Unassigned{species}(65)	Bacteria	Firmicutes	Clostridia	Clostridiales	Ruminococcaceae	Clostridium_IV	Unassigned
OTU231	0	0	6	0	0	0	1	0	18	0	0	1	0	0	3	0	1	0	0	0	0	1	0	1	0	0	0	0	0	0	0	0	32	Bacteria{superkingdom}(100);Firmicutes{phylum}(100);Clostridia{class}(100);Clostridiales{order}(100);Lachnospiraceae{family}(100);Acetatifactor{genus}(100);uncultured_bacterium{species}(96)	Bacteria	Firmicutes	Clostridia	Clostridiales	Lachnospiraceae	Acetatifactor	uncultured_bacterium
OTU232	3	0	0	0	0	0	0	0	2	1	3	0	0	0	0	0	0	2	0	0	0	0	0	0	0	0	0	0	0	0	0	0	11	Bacteria{superkingdom}(100);Actinobacteria{phylum}(100);Actinobacteria{class}(100);Coriobacteriales{order}(100);Coriobacteriaceae{family}(100);Unassigned{genus}(35);Unassigned{species}(35)	Bacteria	Actinobacteria	Actinobacteria	Coriobacteriales	Coriobacteriaceae	Unassigned	Unassigned
OTU233	22	0	0	0	0	0	0	0	30	130	4	105	20	62	53	20	0	29	5	65	0	171	0	0	0	0	0	0	0	0	1	0	717	Bacteria{superkingdom}(100);Bacteroidetes{phylum}(100);Bacteroidia{class}(100);Bacteroidales{order}(100);Porphyromonadaceae{family}(100);Unassigned{genus}(73);Unassigned{species}(73)	Bacteria	Bacteroidetes	Bacteroidia	Bacteroidales	Porphyromonadaceae	Unassigned	Unassigned
OTU234	7	6	13	0	0	12	64	0	11	4	3	13	1	24	8	1	4	10	0	14	6	0	9	80	1	0	2	0	4	1	5	0	303	Bacteria{superkingdom}(100);Bacteroidetes{phylum}(100);Bacteroidia{class}(100);Bacteroidales{order}(100);Bacteroidaceae{family}(100);Bacteroides{genus}(100);uncultured_organism{species}(80)	Bacteria	Bacteroidetes	Bacteroidia	Bacteroidales	Bacteroidaceae	Bacteroides	uncultured_organism
OTU235	24	2	6	2	0	4	1	1	2	0	0	1	0	0	0	3	20	13	13	18	15	3	0	24	6	18	1	1	15	0	6	6	205	Bacteria{superkingdom}(100);Firmicutes{phylum}(100);Clostridia{class}(100);Clostridiales{order}(100);Lachnospiraceae{family}(100);Unassigned{genus}(55);Unassigned{species}(35)	Bacteria	Firmicutes	Clostridia	Clostridiales	Lachnospiraceae	Unassigned	Unassigned
OTU236	41	0	0	0	0	0	0	0	1	0	0	4	10	1	52	105	78	99	64	27	18	127	0	20	0	1	0	0	6	0	0	0	654	Bacteria{superkingdom}(100);Firmicutes{phylum}(100);Clostridia{class}(100);Clostridiales{order}(100);Ruminococcaceae{family}(100);{genus}(97);Unassigned{species}(77)	Bacteria	Firmicutes	Clostridia	Clostridiales	Ruminococcaceae		Unassigned
OTU237	0	0	0	0	0	0	0	0	5	0	7	12	0	0	3	2	3	0	0	0	0	0	0	1	0	0	0	1	1	0	0	0	35	Bacteria{superkingdom}(100);Firmicutes{phylum}(100);Clostridia{class}(100);Clostridiales{order}(100);Peptococcaceae_1{family}(100);Peptococcus{genus}(100);uncultured_bacterium{species}(100)	Bacteria	Firmicutes	Clostridia	Clostridiales	Peptococcaceae_1	Peptococcus	uncultured_bacterium
OTU238	0	0	1	0	0	2	1	0	5	0	0	0	1	1	1	0	0	0	0	1	0	0	0	0	0	0	0	1	0	0	2	2	18	Bacteria{superkingdom}(100);Firmicutes{phylum}(100);Clostridia{class}(100);Clostridiales{order}(100);Lachnospiraceae{family}(100);Acetatifactor{genus}(100);Unassigned{species}(47)	Bacteria	Firmicutes	Clostridia	Clostridiales	Lachnospiraceae	Acetatifactor	Unassigned
OTU239	2	0	0	0	0	0	0	0	22	6	1	4	0	1	0	32	14	1	0	0	1	1	0	1	1	0	0	0	0	0	0	0	87	Bacteria{superkingdom}(100);Firmicutes{phylum}(100);Clostridia{class}(100);Clostridiales{order}(100);Ruminococcaceae{family}(100);Unassigned{genus}(61);Unassigned{species}(38)	Bacteria	Firmicutes	Clostridia	Clostridiales	Ruminococcaceae	Unassigned	Unassigned
OTU240	33	0	0	1	0	0	0	0	8	5	7	6	2	2	5	18	0	23	32	10	39	37	3	0	12	7	1	21	1	24	3	10	310	Bacteria{superkingdom}(100);Actinobacteria{phylum}(100);Actinobacteria{class}(100);Coriobacteriales{order}(100);Coriobacteriaceae{family}(100);{genus}(100);uncultured_bacterium{species}(96)	Bacteria	Actinobacteria	Actinobacteria	Coriobacteriales	Coriobacteriaceae		uncultured_bacterium
OTU241	0	0	0	0	0	0	0	0	11	0	1	2	1	0	0	4	2	2	1	1	1	0	0	0	0	0	0	0	0	0	0	0	26	Bacteria{superkingdom}(100);Firmicutes{phylum}(100);Clostridia{class}(100);Clostridiales{order}(100);Lachnospiraceae{family}(100);Unassigned{genus}(61);Unassigned{species}(45)	Bacteria	Firmicutes	Clostridia	Clostridiales	Lachnospiraceae	Unassigned	Unassigned
OTU242	1	0	61	0	0	56	19	0	38	0	14	1	0	9	4	13	7	0	1	3	11	2	1	3	1	3	0	1	2	0	8	1	260	Bacteria{superkingdom}(100);Firmicutes{phylum}(100);Clostridia{class}(100);Clostridiales{order}(100);Ruminococcaceae{family}(100);Oscillibacter{genus}(95);uncultured_bacterium{species}(94)	Bacteria	Firmicutes	Clostridia	Clostridiales	Ruminococcaceae	Oscillibacter	uncultured_bacterium
OTU243	0	3	10	5	4	2	1	1	4	5	2	5	9	0	3	4	1	5	1	0	4	1	2	2	7	4	1	2	21	5	2	4	120	Bacteria{superkingdom}(100);Firmicutes{phylum}(100);Clostridia{class}(100);Clostridiales{order}(100);Eubacteriaceae{family}(100);Anaerofustis{genus}(100);Unassigned{species}(73)	Bacteria	Firmicutes	Clostridia	Clostridiales	Eubacteriaceae	Anaerofustis	Unassigned
OTU244	0	0	0	0	0	0	0	0	6	0	0	0	0	0	0	0	0	0	0	0	0	0	0	0	0	0	0	0	0	0	0	0	6	Bacteria{superkingdom}(100);Firmicutes{phylum}(100);Clostridia{class}(100);Clostridiales{order}(100);Unassigned{family}(67);Unassigned{genus}(59);Unassigned{species}(55)	Bacteria	Firmicutes	Clostridia	Clostridiales	Unassigned	Unassigned	Unassigned
OTU245	0	0	0	0	0	0	0	0	28	0	0	0	0	0	0	19	7	0	0	0	0	0	0	0	0	0	0	0	0	0	0	0	54	Bacteria{superkingdom}(100);Firmicutes{phylum}(100);Clostridia{class}(100);Clostridiales{order}(100);Ruminococcaceae{family}(100);{genus}(93);Unassigned{species}(57)	Bacteria	Firmicutes	Clostridia	Clostridiales	Ruminococcaceae		Unassigned
OTU246	8	0	6	0	0	15	56	1	63	0	2	9	3	54	10	38	32	1	0	3	37	0	3	6	18	3	0	2	16	2	8	0	396	Bacteria{superkingdom}(100);Firmicutes{phylum}(100);Clostridia{class}(100);Clostridiales{order}(100);Ruminococcaceae{family}(100);Oscillibacter{genus}(100);Unassigned{species}(61)	Bacteria	Firmicutes	Clostridia	Clostridiales	Ruminococcaceae	Oscillibacter	Unassigned
OTU247	5	0	3	0	2	4	0	1	4	1	4	26	48	2	3	43	12	4	1	6	0	2	0	15	3	21	0	0	3	0	2	0	215	Bacteria{superkingdom}(100);Firmicutes{phylum}(100);Clostridia{class}(100);Clostridiales{order}(100);Lachnospiraceae{family}(100);Unassigned{genus}(61);Unassigned{species}(51)	Bacteria	Firmicutes	Clostridia	Clostridiales	Lachnospiraceae	Unassigned	Unassigned
OTU248	0	0	0	0	0	0	0	0	13	12	0	0	0	4	7	2	0	2	7	0	11	3	0	0	0	0	0	0	0	0	0	1	62	Bacteria{superkingdom}(100);Firmicutes{phylum}(100);Clostridia{class}(100);Clostridiales{order}(100);Ruminococcaceae{family}(89);Unassigned{genus}(70);Unassigned{species}(68)	Bacteria	Firmicutes	Clostridia	Clostridiales	Ruminococcaceae	Unassigned	Unassigned
OTU249	34	1	35	1	14	8	21	2	19	85	27	56	52	25	28	11	19	31	37	74	37	82	31	56	2	0	14	3	22	1	15	1	844	Bacteria{superkingdom}(100);Bacteroidetes{phylum}(100);Bacteroidia{class}(100);Bacteroidales{order}(100);Porphyromonadaceae{family}(100);Barnesiella{genus}(96);uncultured_bacterium{species}(96)	Bacteria	Bacteroidetes	Bacteroidia	Bacteroidales	Porphyromonadaceae	Barnesiella	uncultured_bacterium
OTU250	0	0	0	2	0	0	0	0	1	2	0	0	0	0	4	0	0	0	0	0	0	0	0	0	0	0	0	0	0	0	0	0	9	Bacteria{superkingdom}(100);Firmicutes{phylum}(100);Clostridia{class}(100);Clostridiales{order}(100);Ruminococcaceae{family}(98);Unassigned{genus}(47);Unassigned{species}(22)	Bacteria	Firmicutes	Clostridia	Clostridiales	Ruminococcaceae	Unassigned	Unassigned
OTU251	2	0	0	0	0	0	0	0	19	0	24	0	0	0	1	6	0	0	0	0	0	0	0	0	0	0	0	0	0	0	0	0	52	Bacteria{superkingdom}(100);Firmicutes{phylum}(100);Clostridia{class}(100);Clostridiales{order}(100);Lachnospiraceae{family}(100);Roseburia{genus}(99);uncultured_bacterium{species}(97)	Bacteria	Firmicutes	Clostridia	Clostridiales	Lachnospiraceae	Roseburia	uncultured_bacterium
OTU252	4	0	7	0	0	0	2	2	13	36	17	35	38	40	14	75	0	4	15	27	31	26	1	7	5	3	1	3	5	7	2	0	420	Bacteria{superkingdom}(100);Actinobacteria{phylum}(100);Actinobacteria{class}(100);Coriobacteriales{order}(100);Coriobacteriaceae{family}(100);{genus}(98);uncultured_bacterium{species}(87)	Bacteria	Actinobacteria	Actinobacteria	Coriobacteriales	Coriobacteriaceae		uncultured_bacterium
OTU253	2	0	0	0	0	0	0	0	2	0	1	0	0	0	2	0	449	33	1	0	0	0	0	0	0	0	0	0	0	0	0	0	490	Bacteria{superkingdom}(100);Firmicutes{phylum}(100);Clostridia{class}(100);Clostridiales{order}(100);Lachnospiraceae{family}(100);Unassigned{genus}(59);Unassigned{species}(35)	Bacteria	Firmicutes	Clostridia	Clostridiales	Lachnospiraceae	Unassigned	Unassigned
OTU254	0	0	0	0	0	0	0	0	20	0	0	0	0	0	0	0	0	0	0	1	0	0	0	0	0	0	0	0	0	0	0	0	21	Bacteria{superkingdom}(100);Firmicutes{phylum}(100);Clostridia{class}(100);Clostridiales{order}(100);Lachnospiraceae{family}(100);Unassigned{genus}(60);Unassigned{species}(44)	Bacteria	Firmicutes	Clostridia	Clostridiales	Lachnospiraceae	Unassigned	Unassigned
OTU255	62	1	7	16	0	0	0	0	2	0	0	0	257	5	0	19	694	97	11	0	41	5	1	0	11	2	0	4	12	1	8	0	1256	Bacteria{superkingdom}(100);Firmicutes{phylum}(100);Clostridia{class}(100);Clostridiales{order}(100);Ruminococcaceae{family}(100);{genus}(91);Unassigned{species}(40)	Bacteria	Firmicutes	Clostridia	Clostridiales	Ruminococcaceae		Unassigned
OTU256	0	0	0	0	0	0	0	0	8	0	0	0	0	0	0	0	0	0	0	0	0	0	0	0	0	0	0	0	0	0	0	0	8	Bacteria{superkingdom}(100);Unassigned{phylum}(44);Unassigned{class}(44);Unassigned{order}(44);Unassigned{family}(44);Unassigned{genus}(44);Unassigned{species}(29)	Bacteria	Unassigned	Unassigned	Unassigned	Unassigned	Unassigned	Unassigned
OTU257	42	0	1	0	207	0	15	0	18	63	0	259	890	130	10	231	0	108	0	1	19	39	0	16	79	183	155	14	0	15	1	1	2497	Bacteria{superkingdom}(100);Firmicutes{phylum}(100);Clostridia{class}(100);Clostridiales{order}(100);Ruminococcaceae{family}(100);Anaerobacterium{genus}(99);Unassigned{species}(46)	Bacteria	Firmicutes	Clostridia	Clostridiales	Ruminococcaceae	Anaerobacterium	Unassigned
OTU258	3	0	0	0	0	0	0	0	15	0	8	7	0	1	4	10	0	1	0	0	1	0	1	2	0	0	0	1	3	0	1	1	59	Bacteria{superkingdom}(100);Firmicutes{phylum}(100);Clostridia{class}(100);Clostridiales{order}(100);Lachnospiraceae{family}(100);Unassigned{genus}(57);Unassigned{species}(31)	Bacteria	Firmicutes	Clostridia	Clostridiales	Lachnospiraceae	Unassigned	Unassigned
OTU259	1	0	0	0	0	0	0	0	9	0	0	2	8	0	0	1	0	0	0	0	0	0	0	0	0	0	0	0	0	0	0	0	21	Bacteria{superkingdom}(100);Firmicutes{phylum}(100);{class}(100);{order}(100);{family}(100);{genus}(100);Unassigned{species}(49)	Bacteria	Firmicutes					Unassigned
OTU260	0	0	0	0	0	0	0	0	9	1	0	0	0	0	1	9	28	7	3	12	0	6	0	0	0	0	0	0	0	0	0	0	76	Bacteria{superkingdom}(100);Firmicutes{phylum}(100);Clostridia{class}(100);Clostridiales{order}(100);Lachnospiraceae{family}(100);Murimonas{genus}(83);uncultured_bacterium{species}(83)	Bacteria	Firmicutes	Clostridia	Clostridiales	Lachnospiraceae	Murimonas	uncultured_bacterium
OTU261	0	0	0	0	0	0	0	0	21	69	0	18	142	0	27	43	0	0	0	0	0	0	0	0	0	0	0	0	0	0	0	0	320	Bacteria{superkingdom}(100);Firmicutes{phylum}(100);Clostridia{class}(100);Clostridiales{order}(100);Ruminococcaceae{family}(100);Unassigned{genus}(61);Unassigned{species}(54)	Bacteria	Firmicutes	Clostridia	Clostridiales	Ruminococcaceae	Unassigned	Unassigned
OTU262	49	16	11	10	0	16	4	18	19	0	0	45	59	3	18	36	103	170	5	2	124	3	0	10	52	15	0	2	39	59	50	0	938	Bacteria{superkingdom}(100);Firmicutes{phylum}(100);Clostridia{class}(100);Clostridiales{order}(100);Lachnospiraceae{family}(100);Unassigned{genus}(49);Unassigned{species}(21)	Bacteria	Firmicutes	Clostridia	Clostridiales	Lachnospiraceae	Unassigned	Unassigned
OTU263	8	0	0	0	0	0	0	0	10	138	4	31	10	25	62	7	5	25	2	19	0	93	0	0	6	0	10	0	47	0	19	0	521	Bacteria{superkingdom}(100);Bacteroidetes{phylum}(100);Bacteroidia{class}(100);Bacteroidales{order}(100);Porphyromonadaceae{family}(100);{genus}(84);uncultured_bacterium{species}(80)	Bacteria	Bacteroidetes	Bacteroidia	Bacteroidales	Porphyromonadaceae		uncultured_bacterium
OTU264	6	0	1	0	5	0	0	0	1	0	3	1	0	3	1	1	19	0	0	0	2	0	0	1	0	1	0	1	0	0	0	2	48	Bacteria{superkingdom}(100);Firmicutes{phylum}(100);Clostridia{class}(100);Clostridiales{order}(100);Lachnospiraceae{family}(100);Unassigned{genus}(68);Unassigned{species}(25)	Bacteria	Firmicutes	Clostridia	Clostridiales	Lachnospiraceae	Unassigned	Unassigned
OTU265	20	0	0	0	0	0	0	0	21	55	3	31	33	11	5	14	12	44	4	9	0	23	0	86	0	0	0	0	0	0	0	0	371	Bacteria{superkingdom}(100);Unassigned{phylum}(77);Unassigned{class}(77);Unassigned{order}(77);Unassigned{family}(77);Unassigned{genus}(31);Unassigned{species}(19)	Bacteria	Unassigned	Unassigned	Unassigned	Unassigned	Unassigned	Unassigned
OTU266	0	0	0	0	0	0	0	0	5	0	4	4	0	1	0	1	29	0	1	2	0	0	0	1	0	0	0	0	0	0	0	0	48	Bacteria{superkingdom}(100);Firmicutes{phylum}(100);Clostridia{class}(100);Clostridiales{order}(100);Lachnospiraceae{family}(100);Eisenbergiella{genus}(95);uncultured_bacterium{species}(89)	Bacteria	Firmicutes	Clostridia	Clostridiales	Lachnospiraceae	Eisenbergiella	uncultured_bacterium
OTU267	0	0	0	0	0	0	0	0	56	0	0	6	6	17	0	3	0	1	0	0	0	0	0	0	81	0	0	0	1	0	0	0	171	Bacteria{superkingdom}(100);Firmicutes{phylum}(100);Clostridia{class}(100);Clostridiales{order}(100);Ruminococcaceae{family}(100);Unassigned{genus}(68);Unassigned{species}(29)	Bacteria	Firmicutes	Clostridia	Clostridiales	Ruminococcaceae	Unassigned	Unassigned
OTU268	0	0	0	0	0	0	0	0	5	0	0	0	0	0	0	1	0	0	0	0	0	0	0	0	0	0	0	0	0	0	0	0	6	Bacteria{superkingdom}(100);Firmicutes{phylum}(100);Clostridia{class}(100);Clostridiales{order}(100);Ruminococcaceae{family}(100);Oscillibacter{genus}(100);Unassigned{species}(79)	Bacteria	Firmicutes	Clostridia	Clostridiales	Ruminococcaceae	Oscillibacter	Unassigned
OTU269	3	0	15	0	0	10	21	0	9	1	0	4	0	7	6	16	13	0	0	4	0	0	0	0	0	5	0	0	0	1	1	2	118	Bacteria{superkingdom}(100);Firmicutes{phylum}(100);Clostridia{class}(100);Clostridiales{order}(100);Lachnospiraceae{family}(100);{genus}(96);Unassigned{species}(71)	Bacteria	Firmicutes	Clostridia	Clostridiales	Lachnospiraceae		Unassigned
OTU270	99	31	11	12	8	106	62	12	18	20	7	3	21	5	6	15	69	79	48	150	26	48	152	4	270	85	10	47	131	99	297	211	2162	Bacteria{superkingdom}(100);Actinobacteria{phylum}(100);Actinobacteria{class}(100);Coriobacteriales{order}(100);Coriobacteriaceae{family}(100);{genus}(100);uncultured_bacterium{species}(100)	Bacteria	Actinobacteria	Actinobacteria	Coriobacteriales	Coriobacteriaceae		uncultured_bacterium
OTU271	0	0	0	0	0	0	0	0	14	0	4	0	0	1	0	0	32	1	0	0	0	2	0	0	0	0	0	0	0	0	0	0	54	Bacteria{superkingdom}(100);Firmicutes{phylum}(100);Clostridia{class}(100);Clostridiales{order}(100);Lachnospiraceae{family}(100);{genus}(100);Lachnospiraceae_bacterium_539{species}(100)	Bacteria	Firmicutes	Clostridia	Clostridiales	Lachnospiraceae		Lachnospiraceae_bacterium_539
OTU272	0	0	0	0	0	0	0	0	1	0	0	1	0	0	1	0	0	0	0	0	0	0	0	0	0	0	0	0	0	0	0	0	3	Bacteria{superkingdom}(100);Bacteroidetes{phylum}(100);Bacteroidia{class}(100);Bacteroidales{order}(100);Porphyromonadaceae{family}(100);{genus}(100);uncultured_bacterium{species}(95)	Bacteria	Bacteroidetes	Bacteroidia	Bacteroidales	Porphyromonadaceae		uncultured_bacterium
OTU273	0	0	0	0	0	0	0	0	0	0	1	2	12	4	0	25	29	1	0	0	0	0	0	1	8	8	2	4	2	0	0	20	119	Bacteria{superkingdom}(100);Firmicutes{phylum}(100);Clostridia{class}(100);Clostridiales{order}(100);Lachnospiraceae{family}(100);Eisenbergiella{genus}(91);uncultured_bacterium{species}(91)	Bacteria	Firmicutes	Clostridia	Clostridiales	Lachnospiraceae	Eisenbergiella	uncultured_bacterium
OTU274	195	77	135	171	151	62	74	64	24	2	33	45	50	10	1	105	135	22	26	55	7	6	1	136	123	100	7	10	94	11	34	43	2009	Bacteria{superkingdom}(100);Firmicutes{phylum}(100);Clostridia{class}(100);Clostridiales{order}(100);Lachnospiraceae{family}(100);Unassigned{genus}(50);Unassigned{species}(28)	Bacteria	Firmicutes	Clostridia	Clostridiales	Lachnospiraceae	Unassigned	Unassigned
OTU275	7	0	29	0	0	7	12	0	47	1	2	5	0	12	2	79	1	4	0	3	21	2	0	19	0	0	0	0	0	0	8	0	261	Bacteria{superkingdom}(100);Firmicutes{phylum}(100);Clostridia{class}(100);Clostridiales{order}(100);Ruminococcaceae{family}(100);Clostridium_IV{genus}(100);Unassigned{species}(51)	Bacteria	Firmicutes	Clostridia	Clostridiales	Ruminococcaceae	Clostridium_IV	Unassigned
OTU276	0	0	1	0	1	0	0	1	2	0	1	0	1	4	1	0	0	2	11	4	1	1	0	5	2	0	1	2	1	1	0	2	45	Bacteria{superkingdom}(100);Actinobacteria{phylum}(100);Actinobacteria{class}(100);Coriobacteriales{order}(100);Coriobacteriaceae{family}(100);Enterorhabdus{genus}(100);Unassigned{species}(75)	Bacteria	Actinobacteria	Actinobacteria	Coriobacteriales	Coriobacteriaceae	Enterorhabdus	Unassigned
OTU277	72	0	75	4	0	18	25	2	97	8	14	30	36	34	17	242	110	8	18	44	28	37	0	185	177	35	1	0	39	1	35	6	1398	Bacteria{superkingdom}(100);Firmicutes{phylum}(100);Clostridia{class}(100);Clostridiales{order}(100);Ruminococcaceae{family}(100);Anaerotruncus{genus}(90);uncultured_bacterium{species}(82)	Bacteria	Firmicutes	Clostridia	Clostridiales	Ruminococcaceae	Anaerotruncus	uncultured_bacterium
OTU278	0	0	0	0	0	0	0	0	2	4	0	10	1	0	1	1	0	0	0	0	2	12	0	0	7	35	3	7	78	0	6	25	194	Bacteria{superkingdom}(100);Proteobacteria{phylum}(100);Deltaproteobacteria{class}(100);Bdellovibrionales{order}(100);Bdellovibrionaceae{family}(100);Vampirovibrio{genus}(100);uncultured_rumen_bacterium{species}(99)	Bacteria	Proteobacteria	Deltaproteobacteria	Bdellovibrionales	Bdellovibrionaceae	Vampirovibrio	uncultured_rumen_bacterium
OTU279	0	0	0	0	0	0	0	0	4	0	0	0	0	0	0	0	0	0	0	0	0	0	0	0	0	0	0	0	0	0	0	0	4	Bacteria{superkingdom}(100);Firmicutes{phylum}(100);Erysipelotrichia{class}(100);Erysipelotrichales{order}(100);Erysipelotrichaceae{family}(100);Unassigned{genus}(70);Unassigned{species}(33)	Bacteria	Firmicutes	Erysipelotrichia	Erysipelotrichales	Erysipelotrichaceae	Unassigned	Unassigned
OTU280	0	0	0	0	0	0	3	0	5	1	0	2	0	0	0	2	4	1	0	0	0	0	0	0	0	0	0	0	1	0	16	0	35	Bacteria{superkingdom}(100);Firmicutes{phylum}(100);Clostridia{class}(100);Clostridiales{order}(100);Lachnospiraceae{family}(100);{genus}(88);Unassigned{species}(73)	Bacteria	Firmicutes	Clostridia	Clostridiales	Lachnospiraceae		Unassigned
OTU281	0	0	0	0	0	0	0	0	10	0	2	0	0	0	0	1	0	0	0	0	0	0	0	0	0	0	0	0	0	0	0	0	13	Bacteria{superkingdom}(100);Firmicutes{phylum}(100);Erysipelotrichia{class}(100);Erysipelotrichales{order}(100);Erysipelotrichaceae{family}(100);Erysipelotrichaceae_incertae_sedis{genus}(100);uncultured_bacterium{species}(92)	Bacteria	Firmicutes	Erysipelotrichia	Erysipelotrichales	Erysipelotrichaceae	Erysipelotrichaceae_incertae_sedis	uncultured_bacterium
OTU282	30	1	2	13	4	2	2	1	1	0	0	0	0	1	0	0	1	221	19	75	16	12	16	34	0	0	0	1	0	1	0	42	495	Bacteria{superkingdom}(100);Firmicutes{phylum}(100);Clostridia{class}(100);Clostridiales{order}(100);Lachnospiraceae{family}(100);Unassigned{genus}(60);Unassigned{species}(52)	Bacteria	Firmicutes	Clostridia	Clostridiales	Lachnospiraceae	Unassigned	Unassigned
OTU283	6	0	0	0	1	0	0	0	7	5	6	5	17	4	2	9	35	15	6	1	0	2	1	30	285	27	0	8	106	14	53	12	657	Bacteria{superkingdom}(100);Firmicutes{phylum}(100);Clostridia{class}(100);Clostridiales{order}(100);Ruminococcaceae{family}(100);Unassigned{genus}(53);Unassigned{species}(16)	Bacteria	Firmicutes	Clostridia	Clostridiales	Ruminococcaceae	Unassigned	Unassigned
OTU284	16	1	66	3	6	61	11	1	19	0	0	14	3	0	1	1	29	6	2	2	0	5	0	1	0	0	0	0	0	0	0	0	248	Bacteria{superkingdom}(100);Firmicutes{phylum}(100);Clostridia{class}(100);Clostridiales{order}(100);Ruminococcaceae{family}(100);{genus}(82);Unassigned{species}(19)	Bacteria	Firmicutes	Clostridia	Clostridiales	Ruminococcaceae		Unassigned
OTU285	0	0	0	0	0	0	0	0	2	0	0	0	0	0	0	0	0	0	0	0	0	0	0	0	0	0	0	0	0	0	0	0	2	Bacteria{superkingdom}(100);Firmicutes{phylum}(100);Clostridia{class}(100);Clostridiales{order}(100);Lachnospiraceae{family}(100);Unassigned{genus}(76);Unassigned{species}(76)	Bacteria	Firmicutes	Clostridia	Clostridiales	Lachnospiraceae	Unassigned	Unassigned
OTU286	14	11	95	12	45	72	44	3	7	50	55	94	16	68	97	27	6	6	17	11	22	23	265	17	65	3	1	1	81	6	332	0	1566	Bacteria{superkingdom}(100);Bacteroidetes{phylum}(100);Bacteroidia{class}(100);Bacteroidales{order}(100);Porphyromonadaceae{family}(100);Parabacteroides{genus}(100);Parabacteroides_goldsteinii{species}(100)	Bacteria	Bacteroidetes	Bacteroidia	Bacteroidales	Porphyromonadaceae	Parabacteroides	Parabacteroides_goldsteinii
OTU287	6	1	7	2	2	28	18	0	2	0	1	4	4	0	0	10	14	3	3	2	0	4	2	3	2	0	0	0	14	0	9	0	141	Bacteria{superkingdom}(100);Firmicutes{phylum}(100);Clostridia{class}(100);Clostridiales{order}(100);Ruminococcaceae{family}(100);Anaerotruncus{genus}(100);uncultured_bacterium{species}(100)	Bacteria	Firmicutes	Clostridia	Clostridiales	Ruminococcaceae	Anaerotruncus	uncultured_bacterium
OTU288	438	337	1514	236	193	1475	1775	61	12	41	32	77	67	54	134	28	230	250	149	500	276	162	262	755	48	3	205	25	73	29	285	4	9730	Bacteria{superkingdom}(100);Bacteroidetes{phylum}(100);Bacteroidia{class}(100);Bacteroidales{order}(100);Porphyromonadaceae{family}(100);Barnesiella{genus}(100);uncultured_bacterium{species}(100)	Bacteria	Bacteroidetes	Bacteroidia	Bacteroidales	Porphyromonadaceae	Barnesiella	uncultured_bacterium
OTU289	0	0	0	0	0	0	0	0	3	0	1	3	0	0	1	0	0	0	0	1	6	1	0	2	0	0	0	0	0	0	0	0	18	Bacteria{superkingdom}(100);Bacteroidetes{phylum}(100);Bacteroidia{class}(100);Bacteroidales{order}(100);Porphyromonadaceae{family}(100);{genus}(100);uncultured_bacterium{species}(100)	Bacteria	Bacteroidetes	Bacteroidia	Bacteroidales	Porphyromonadaceae		uncultured_bacterium
OTU290	0	0	0	0	0	0	0	0	11	5	2	7	9	3	14	6	32	5	21	1	0	0	0	2	6	11	0	0	30	0	3	3	171	Bacteria{superkingdom}(100);Firmicutes{phylum}(100);Clostridia{class}(100);Clostridiales{order}(100);Lachnospiraceae{family}(100);Unassigned{genus}(69);Unassigned{species}(45)	Bacteria	Firmicutes	Clostridia	Clostridiales	Lachnospiraceae	Unassigned	Unassigned
OTU291	0	0	0	0	0	0	0	0	3	6	0	7	0	0	10	4	15	2	1	16	8	5	1	2	0	0	0	1	6	0	2	0	89	Bacteria{superkingdom}(100);Firmicutes{phylum}(100);Clostridia{class}(100);Clostridiales{order}(100);Lachnospiraceae{family}(100);Unassigned{genus}(70);Unassigned{species}(49)	Bacteria	Firmicutes	Clostridia	Clostridiales	Lachnospiraceae	Unassigned	Unassigned
OTU292	10	1	82	2	12	47	93	0	8	3	6	6	7	9	6	0	117	14	3	50	10	20	14	1198	11	0	0	1	9	0	11	1	1751	Bacteria{superkingdom}(100);Bacteroidetes{phylum}(100);Bacteroidia{class}(100);Bacteroidales{order}(100);Bacteroidaceae{family}(100);Bacteroides{genus}(100);Bacteroides_intestinalis{species}(80)	Bacteria	Bacteroidetes	Bacteroidia	Bacteroidales	Bacteroidaceae	Bacteroides	Bacteroides_intestinalis
OTU293	5	0	0	0	0	0	0	0	22	0	201	5	5	4	0	6	0	7	1	4	0	5	0	0	0	0	0	3	2	1	0	22	293	Bacteria{superkingdom}(100);Firmicutes{phylum}(100);Clostridia{class}(100);Clostridiales{order}(100);Lachnospiraceae{family}(100);{genus}(81);Unassigned{species}(79)	Bacteria	Firmicutes	Clostridia	Clostridiales	Lachnospiraceae		Unassigned
OTU294	0	0	18	0	2	22	21	2	6	0	0	1	0	1	3	2	0	5	0	2	2	5	0	3	1	10	0	0	86	2	0	0	194	Bacteria{superkingdom}(100);Firmicutes{phylum}(99);Clostridia{class}(99);Clostridiales{order}(99);{family}(92);{genus}(92);Unassigned{species}(34)	Bacteria	Firmicutes	Clostridia	Clostridiales			Unassigned
OTU295	32	3	123	2	2	106	408	0	6	24	24	62	14	103	64	9	25	24	4	26	57	39	32	106	1	1	6	0	6	0	33	0	1342	Bacteria{superkingdom}(100);Bacteroidetes{phylum}(100);Bacteroidia{class}(100);Bacteroidales{order}(100);Porphyromonadaceae{family}(100);{genus}(93);uncultured_bacterium{species}(93)	Bacteria	Bacteroidetes	Bacteroidia	Bacteroidales	Porphyromonadaceae		uncultured_bacterium
OTU296	0	0	0	0	0	0	0	0	12	0	0	0	0	0	0	14	23	0	0	0	0	0	0	0	0	0	0	0	0	0	0	0	49	Bacteria{superkingdom}(100);Firmicutes{phylum}(100);Clostridia{class}(100);Clostridiales{order}(100);Lachnospiraceae{family}(100);Unassigned{genus}(69);Unassigned{species}(68)	Bacteria	Firmicutes	Clostridia	Clostridiales	Lachnospiraceae	Unassigned	Unassigned
OTU297	0	0	0	0	0	0	0	0	10	0	1	3	0	0	0	5	0	0	0	0	1	0	0	0	0	0	0	0	1	0	0	0	21	Bacteria{superkingdom}(100);Firmicutes{phylum}(100);Clostridia{class}(100);Clostridiales{order}(100);Lachnospiraceae{family}(100);Unassigned{genus}(76);Unassigned{species}(48)	Bacteria	Firmicutes	Clostridia	Clostridiales	Lachnospiraceae	Unassigned	Unassigned
OTU298	0	0	0	0	0	0	0	0	6	1	0	0	0	4	3	72	0	3	0	0	0	0	0	0	0	0	0	0	0	0	0	1	90	Bacteria{superkingdom}(100);Firmicutes{phylum}(100);Clostridia{class}(100);Clostridiales{order}(100);Lachnospiraceae{family}(100);Eisenbergiella{genus}(100);uncultured_bacterium{species}(100)	Bacteria	Firmicutes	Clostridia	Clostridiales	Lachnospiraceae	Eisenbergiella	uncultured_bacterium
OTU299	0	0	0	0	0	0	0	0	3	1	2	5	6	2	9	2	14	1	0	0	9	1	0	50	47	27	0	0	22	1	12	7	221	Bacteria{superkingdom}(100);Firmicutes{phylum}(100);Clostridia{class}(100);Clostridiales{order}(100);Catabacteriaceae{family}(99);Catabacter{genus}(99);uncultured_Clostridiales_bacterium{species}(99)	Bacteria	Firmicutes	Clostridia	Clostridiales	Catabacteriaceae	Catabacter	uncultured_Clostridiales_bacterium
OTU300	11	0	0	0	0	0	2	0	6	942	27	126	69	9	225	26	7	4	1	14	3	10	5	1	167	6	58	11	824	66	1334	6	3960	Bacteria{superkingdom}(100);Bacteroidetes{phylum}(100);Bacteroidia{class}(100);Bacteroidales{order}(100);Porphyromonadaceae{family}(100);Barnesiella{genus}(100);uncultured_bacterium{species}(100)	Bacteria	Bacteroidetes	Bacteroidia	Bacteroidales	Porphyromonadaceae	Barnesiella	uncultured_bacterium
OTU301	1311	790	73	157	30	543	31	1050	1	3	2	1	4	5	1	0	109	1845	12079	4595	6814	728	5157	874	1787	2266	3439	1220	1334	396	234	1393	48272	Bacteria{superkingdom}(100);Firmicutes{phylum}(100);Erysipelotrichia{class}(100);Erysipelotrichales{order}(100);Erysipelotrichaceae{family}(100);{genus}(100);Faecalibaculum_rodentium{species}(100)	Bacteria	Firmicutes	Erysipelotrichia	Erysipelotrichales	Erysipelotrichaceae		Faecalibaculum_rodentium
OTU302	3	0	0	0	0	0	0	0	1	0	0	5	19	0	2	2	0	4	0	0	26	1	0	0	0	0	0	0	0	0	0	0	63	Bacteria{superkingdom}(100);Firmicutes{phylum}(100);{class}(99);{order}(99);{family}(99);{genus}(99);Unassigned{species}(66)	Bacteria	Firmicutes					Unassigned
OTU303	0	0	6	1	0	0	6	0	2	0	1	5	0	3	4	1	63	0	0	0	3	1	2	30	2	1	0	0	19	0	0	0	150	Bacteria{superkingdom}(100);Firmicutes{phylum}(100);Clostridia{class}(100);Clostridiales{order}(100);Ruminococcaceae{family}(100);Unassigned{genus}(56);Unassigned{species}(50)	Bacteria	Firmicutes	Clostridia	Clostridiales	Ruminococcaceae	Unassigned	Unassigned
OTU304	0	0	0	0	0	0	0	0	5	0	0	0	0	1	0	0	0	0	0	0	0	0	0	0	0	0	0	0	0	0	0	0	6	Bacteria{superkingdom}(100);Firmicutes{phylum}(100);Clostridia{class}(100);Clostridiales{order}(100);Lachnospiraceae{family}(100);Lachnospiracea_incertae_sedis{genus}(93);Unassigned{species}(44)	Bacteria	Firmicutes	Clostridia	Clostridiales	Lachnospiraceae	Lachnospiracea_incertae_sedis	Unassigned
OTU305	0	0	0	0	0	0	0	0	6	0	66	1	2	0	0	5	0	2	1	0	2	1	0	0	0	0	0	0	0	0	1	5	92	Bacteria{superkingdom}(100);Firmicutes{phylum}(100);Clostridia{class}(100);Clostridiales{order}(100);Lachnospiraceae{family}(100);{genus}(91);Unassigned{species}(66)	Bacteria	Firmicutes	Clostridia	Clostridiales	Lachnospiraceae		Unassigned
OTU306	51	42	744	27	32	114	202	3	22	15	5	5	6	4	3	11	30	26	1	29	51	36	3	73	35	6	4	6	50	15	39	1	1691	Bacteria{superkingdom}(100);Bacteroidetes{phylum}(100);Bacteroidia{class}(100);Bacteroidales{order}(100);Porphyromonadaceae{family}(100);{genus}(100);uncultured_bacterium{species}(99)	Bacteria	Bacteroidetes	Bacteroidia	Bacteroidales	Porphyromonadaceae		uncultured_bacterium
OTU307	0	0	0	0	0	0	0	0	0	0	0	0	0	0	0	0	0	0	2	0	0	0	1	0	0	0	0	0	0	0	0	0	3	Bacteria{superkingdom}(87);Unassigned{phylum}(6);Unassigned{class}(6);Unassigned{order}(6);Unassigned{family}(6);Unassigned{genus}(6);Unassigned{species}(0)	Bacteria	Unassigned	Unassigned	Unassigned	Unassigned	Unassigned	Unassigned
OTU308	0	0	0	0	1	0	0	1	1	0	0	0	0	0	0	2	0	2	2	0	0	0	0	1	0	0	0	0	2	0	0	0	12	Bacteria{superkingdom}(100);Firmicutes{phylum}(100);Clostridia{class}(100);Clostridiales{order}(100);Lachnospiraceae{family}(100);Unassigned{genus}(77);Unassigned{species}(25)	Bacteria	Firmicutes	Clostridia	Clostridiales	Lachnospiraceae	Unassigned	Unassigned
OTU309	1	0	0	0	0	60	3	0	8	0	0	1	0	1	2	1	9	1	0	0	1	0	0	2	4	0	0	1	4	2	2	0	103	Bacteria{superkingdom}(100);Firmicutes{phylum}(100);Clostridia{class}(100);Clostridiales{order}(100);Lachnospiraceae{family}(100);{genus}(81);Unassigned{species}(44)	Bacteria	Firmicutes	Clostridia	Clostridiales	Lachnospiraceae		Unassigned
OTU310	60	0	0	1	2	1	24	0	9	1	0	5	5	0	6	11	19	57	45	33	95	171	0	68	6	0	0	1	11	7	0	4	642	Bacteria{superkingdom}(100);Firmicutes{phylum}(100);{class}(100);{order}(100);{family}(100);{genus}(100);uncultured_rumen_bacterium{species}(93)	Bacteria	Firmicutes					uncultured_rumen_bacterium
OTU311	5	1	12	1	2	5	3	1	3	1	2	0	3	1	3	0	1	3	2	1	1	1	0	3	1	3	0	3	6	0	0	0	68	Bacteria{superkingdom}(100);Firmicutes{phylum}(94);Clostridia{class}(89);Unassigned{order}(70);Unassigned{family}(23);Unassigned{genus}(23);Unassigned{species}(6)	Bacteria	Firmicutes	Clostridia	Unassigned	Unassigned	Unassigned	Unassigned
OTU312	11	2	10	0	0	10	16	0	4	3	0	2	0	2	3	0	16	1	0	0	8	1	0	3	6	0	0	0	1	0	5	0	104	Bacteria{superkingdom}(100);Firmicutes{phylum}(100);Clostridia{class}(100);Clostridiales{order}(100);Ruminococcaceae{family}(100);Unassigned{genus}(76);Unassigned{species}(24)	Bacteria	Firmicutes	Clostridia	Clostridiales	Ruminococcaceae	Unassigned	Unassigned
OTU313	0	0	1	0	0	1	1	0	1	0	0	0	0	0	0	0	1	0	0	0	0	0	0	0	1	0	0	0	7	0	0	0	13	Bacteria{superkingdom}(100);Firmicutes{phylum}(100);Clostridia{class}(100);Clostridiales{order}(100);Catabacteriaceae{family}(99);Catabacter{genus}(99);uncultured_bacterium{species}(99)	Bacteria	Firmicutes	Clostridia	Clostridiales	Catabacteriaceae	Catabacter	uncultured_bacterium
OTU314	2	0	12	0	0	2	5	0	2	3	31	29	5	0	0	2	20	2	9	0	0	0	0	2	2	3	0	10	48	1	27	4	221	Bacteria{superkingdom}(100);Firmicutes{phylum}(100);Clostridia{class}(100);Clostridiales{order}(100);Lachnospiraceae{family}(100);{genus}(100);Lachnospiraceae_bacterium_610{species}(100)	Bacteria	Firmicutes	Clostridia	Clostridiales	Lachnospiraceae		Lachnospiraceae_bacterium_610
OTU315	0	0	0	0	0	1	0	0	5	1	0	1	0	0	0	1	53	17	0	4	0	0	0	0	0	0	0	0	0	0	0	0	83	Bacteria{superkingdom}(100);Firmicutes{phylum}(100);Clostridia{class}(100);Clostridiales{order}(100);Lachnospiraceae{family}(100);Marvinbryantia{genus}(100);uncultured_bacterium{species}(100)	Bacteria	Firmicutes	Clostridia	Clostridiales	Lachnospiraceae	Marvinbryantia	uncultured_bacterium
OTU316	67	20	26	51	2	8	8	2	5	8	10	9	26	3	5	3	2	16	90	18	48	26	84	4	113	44	3	53	80	126	64	136	1160	Bacteria{superkingdom}(100);Actinobacteria{phylum}(100);Actinobacteria{class}(100);Coriobacteriales{order}(100);Coriobacteriaceae{family}(100);Parvibacter{genus}(98);Unassigned{species}(15)	Bacteria	Actinobacteria	Actinobacteria	Coriobacteriales	Coriobacteriaceae	Parvibacter	Unassigned
OTU317	9	0	0	0	8	0	0	1	7	3	0	0	0	0	0	1	0	7	4	9	2	0	0	21	2	1	0	0	0	0	0	0	75	Bacteria{superkingdom}(100);Firmicutes{phylum}(100);Clostridia{class}(100);Clostridiales{order}(100);Lachnospiraceae{family}(100);{genus}(94);Unassigned{species}(61)	Bacteria	Firmicutes	Clostridia	Clostridiales	Lachnospiraceae		Unassigned
OTU318	0	0	12	0	0	5	2	1	3	3	0	2	2	0	1	0	0	0	0	0	0	0	0	0	0	0	0	0	2	0	1	0	34	Bacteria{superkingdom}(100);Firmicutes{phylum}(100);Clostridia{class}(100);Clostridiales{order}(100);Lachnospiraceae{family}(100);Acetatifactor{genus}(100);uncultured_Clostridiales_bacterium{species}(98)	Bacteria	Firmicutes	Clostridia	Clostridiales	Lachnospiraceae	Acetatifactor	uncultured_Clostridiales_bacterium
OTU319	0	0	0	0	0	0	0	0	6	0	2	1	0	0	1	1	27	3	0	1	0	0	0	0	0	0	0	0	0	0	0	0	42	Bacteria{superkingdom}(100);Firmicutes{phylum}(100);Clostridia{class}(100);Clostridiales{order}(100);Lachnospiraceae{family}(100);{genus}(100);Lachnospiraceae_bacterium_539{species}(100)	Bacteria	Firmicutes	Clostridia	Clostridiales	Lachnospiraceae		Lachnospiraceae_bacterium_539
OTU320	0	0	0	0	0	0	0	0	1	2	0	2	0	0	0	0	0	0	0	0	0	0	0	0	8	0	2	0	25	0	0	0	40	Bacteria{superkingdom}(100);Firmicutes{phylum}(95);Clostridia{class}(92);Clostridiales{order}(92);Unassigned{family}(32);Unassigned{genus}(32);Unassigned{species}(32)	Bacteria	Firmicutes	Clostridia	Clostridiales	Unassigned	Unassigned	Unassigned
OTU321	124	3	20	0	0	7	0	0	0	0	2	1	3	0	1	4	10	0	2	0	0	0	1	0	3	0	0	0	0	0	2	0	183	Bacteria{superkingdom}(100);Firmicutes{phylum}(100);Clostridia{class}(100);Clostridiales{order}(100);Lachnospiraceae{family}(100);Unassigned{genus}(72);Unassigned{species}(46)	Bacteria	Firmicutes	Clostridia	Clostridiales	Lachnospiraceae	Unassigned	Unassigned
OTU322	0	0	0	0	0	0	0	0	5	1	0	0	0	0	0	31	0	0	0	0	0	0	0	0	0	0	0	0	0	0	0	0	37	Bacteria{superkingdom}(100);Unassigned{phylum}(79);Unassigned{class}(79);Unassigned{order}(79);Unassigned{family}(79);Unassigned{genus}(79);Unassigned{species}(79)	Bacteria	Unassigned	Unassigned	Unassigned	Unassigned	Unassigned	Unassigned
OTU323	21	28	114	23	17	47	96	2	4	0	0	6	8	0	2	11	15	9	1	10	11	1	0	9	20	4	0	0	25	0	12	4	500	Bacteria{superkingdom}(100);Firmicutes{phylum}(100);Clostridia{class}(100);Clostridiales{order}(100);Ruminococcaceae{family}(100);Unassigned{genus}(71);Unassigned{species}(37)	Bacteria	Firmicutes	Clostridia	Clostridiales	Ruminococcaceae	Unassigned	Unassigned
OTU324	0	0	0	0	0	0	0	0	1	0	0	0	0	0	0	3	0	0	0	0	0	0	0	0	0	0	0	0	0	0	0	0	4	Bacteria{superkingdom}(100);Firmicutes{phylum}(100);Clostridia{class}(100);Clostridiales{order}(100);Lachnospiraceae{family}(100);Unassigned{genus}(41);Unassigned{species}(24)	Bacteria	Firmicutes	Clostridia	Clostridiales	Lachnospiraceae	Unassigned	Unassigned
OTU325	101	4	49	54	8	9	7	15	4	1	1	4	8	2	2	3	5	88	139	117	86	25	3	104	50	66	12	25	12	20	16	130	1170	Bacteria{superkingdom}(100);Actinobacteria{phylum}(100);Actinobacteria{class}(100);Coriobacteriales{order}(100);Coriobacteriaceae{family}(100);{genus}(97);uncultured_Coriobacteriales_bacterium{species}(95)	Bacteria	Actinobacteria	Actinobacteria	Coriobacteriales	Coriobacteriaceae		uncultured_Coriobacteriales_bacterium
OTU326	0	0	0	0	0	0	0	0	12	4	0	0	0	0	0	0	0	0	0	0	0	0	0	0	0	0	0	0	0	0	0	0	16	Bacteria{superkingdom}(100);Firmicutes{phylum}(100);Clostridia{class}(100);Clostridiales{order}(100);Lachnospiraceae{family}(100);Unassigned{genus}(51);Unassigned{species}(23)	Bacteria	Firmicutes	Clostridia	Clostridiales	Lachnospiraceae	Unassigned	Unassigned
OTU327	3	1	51	1	11	0	0	2	3	0	0	0	1	0	0	0	97	0	0	1	0	1	0	1	2	1	0	0	0	3	0	0	179	Bacteria{superkingdom}(100);Firmicutes{phylum}(100);Clostridia{class}(100);Clostridiales{order}(100);Lachnospiraceae{family}(100);Eisenbergiella{genus}(82);uncultured_bacterium{species}(82)	Bacteria	Firmicutes	Clostridia	Clostridiales	Lachnospiraceae	Eisenbergiella	uncultured_bacterium
OTU328	2	0	1	0	3	1	1	0	2	6	1	4	4	7	0	14	1	6	17	15	8	9	11	3	2	0	2	0	12	16	3	9	160	Bacteria{superkingdom}(100);Actinobacteria{phylum}(100);Actinobacteria{class}(100);Coriobacteriales{order}(100);Coriobacteriaceae{family}(100);{genus}(95);uncultured_Coriobacteriales_bacterium{species}(95)	Bacteria	Actinobacteria	Actinobacteria	Coriobacteriales	Coriobacteriaceae		uncultured_Coriobacteriales_bacterium
OTU329	0	0	0	0	0	0	0	0	3	2	0	0	0	0	5	0	0	0	0	0	0	0	0	0	0	0	0	0	0	0	0	0	10	Bacteria{superkingdom}(100);Firmicutes{phylum}(100);Clostridia{class}(100);Clostridiales{order}(100);Lachnospiraceae{family}(100);Lachnospiracea_incertae_sedis{genus}(99);uncultured_Clostridiales_bacterium{species}(85)	Bacteria	Firmicutes	Clostridia	Clostridiales	Lachnospiraceae	Lachnospiracea_incertae_sedis	uncultured_Clostridiales_bacterium
OTU330	0	0	0	0	0	0	0	0	2	438	0	0	0	0	59	0	0	0	0	0	0	0	0	0	0	0	0	0	0	0	0	0	499	Bacteria{superkingdom}(100);Firmicutes{phylum}(100);Clostridia{class}(100);Clostridiales{order}(100);Ruminococcaceae{family}(100);{genus}(99);unidentified_rumen_bacterium_JW26{species}(99)	Bacteria	Firmicutes	Clostridia	Clostridiales	Ruminococcaceae		unidentified_rumen_bacterium_JW26
OTU331	0	0	1	0	0	44	18	0	2	2	0	0	0	2	0	0	83	0	6	0	5	0	0	21	15	1	1	6	25	5	3	5	245	Bacteria{superkingdom}(100);Firmicutes{phylum}(100);Clostridia{class}(100);Clostridiales{order}(100);Lachnospiraceae{family}(100);Unassigned{genus}(78);Unassigned{species}(58)	Bacteria	Firmicutes	Clostridia	Clostridiales	Lachnospiraceae	Unassigned	Unassigned
OTU332	14	0	0	0	1	0	0	0	9	0	0	2	1	0	0	4	96	16	4	42	65	51	0	10	3	1	1	0	0	0	0	6	326	Bacteria{superkingdom}(100);Firmicutes{phylum}(100);Clostridia{class}(100);Clostridiales{order}(100);Ruminococcaceae{family}(100);Clostridium_IV{genus}(100);Unassigned{species}(70)	Bacteria	Firmicutes	Clostridia	Clostridiales	Ruminococcaceae	Clostridium_IV	Unassigned
OTU333	0	1	0	0	0	0	1	5	0	1079	32	139	14	26	117	9	0	1	2	3	14	8	1	0	28	9	0	4	35	150	592	5	2275	Bacteria{superkingdom}(100);Verrucomicrobia{phylum}(100);Verrucomicrobiae{class}(100);Verrucomicrobiales{order}(100);Verrucomicrobiaceae{family}(100);Akkermansia{genus}(100);uncultured_organism{species}(100)	Bacteria	Verrucomicrobia	Verrucomicrobiae	Verrucomicrobiales	Verrucomicrobiaceae	Akkermansia	uncultured_organism
OTU334	18	1	395	0	16	70	100	0	10	0	0	5	2	0	7	2	32	1	3	11	0	2	0	5	0	52	0	0	1	0	8	2	743	Bacteria{superkingdom}(100);Firmicutes{phylum}(100);Clostridia{class}(100);Clostridiales{order}(100);Lachnospiraceae{family}(100);Clostridium_XlVb{genus}(100);uncultured_organism{species}(100)	Bacteria	Firmicutes	Clostridia	Clostridiales	Lachnospiraceae	Clostridium_XlVb	uncultured_organism
OTU335	0	0	0	0	0	0	0	0	12	1	0	0	0	0	0	2	0	0	0	0	0	0	0	0	0	0	0	0	0	0	0	0	15	Bacteria{superkingdom}(100);Firmicutes{phylum}(100);Clostridia{class}(100);Clostridiales{order}(100);Lachnospiraceae{family}(100);Unassigned{genus}(78);Unassigned{species}(44)	Bacteria	Firmicutes	Clostridia	Clostridiales	Lachnospiraceae	Unassigned	Unassigned
OTU336	7	0	7	0	0	5	20	0	6	0	0	1	0	0	0	1	6	1	0	0	3	5	0	1	0	0	0	0	0	0	0	0	63	Bacteria{superkingdom}(100);Firmicutes{phylum}(100);Clostridia{class}(100);Clostridiales{order}(99);Ruminococcaceae{family}(99);Unassigned{genus}(40);Unassigned{species}(16)	Bacteria	Firmicutes	Clostridia	Clostridiales	Ruminococcaceae	Unassigned	Unassigned
OTU337	0	0	0	0	0	0	0	1	11	3	0	1	4	0	6	11	0	0	0	0	0	0	0	0	0	0	0	0	0	0	0	0	37	Bacteria{superkingdom}(100);Firmicutes{phylum}(98);{class}(98);{order}(98);{family}(98);{genus}(98);uncultured_Erysipelotrichaceae_bacterium{species}(93)	Bacteria	Firmicutes					uncultured_Erysipelotrichaceae_bacterium
OTU338	6	7	10	14	6	18	3	14	2	3	3	5	22	12	2	10	5	12	13	28	8	5	6	11	7	6	0	2	7	18	8	13	286	Bacteria{superkingdom}(100);Actinobacteria{phylum}(100);Actinobacteria{class}(100);Coriobacteriales{order}(100);Coriobacteriaceae{family}(100);Enterorhabdus{genus}(100);uncultured_bacterium{species}(100)	Bacteria	Actinobacteria	Actinobacteria	Coriobacteriales	Coriobacteriaceae	Enterorhabdus	uncultured_bacterium
OTU339	0	0	0	0	0	0	0	0	0	0	0	0	0	0	0	2	0	0	0	0	0	0	0	0	0	0	0	0	0	0	0	0	2	Bacteria{superkingdom}(100);Bacteroidetes{phylum}(83);Bacteroidia{class}(83);Bacteroidales{order}(83);Rikenellaceae{family}(83);Alistipes{genus}(83);Unassigned{species}(61)	Bacteria	Bacteroidetes	Bacteroidia	Bacteroidales	Rikenellaceae	Alistipes	Unassigned
OTU340	3	0	20	1	0	26	2	0	7	3	0	3	14	6	4	2	5	12	2	0	1	4	0	1	15	13	0	2	4	5	11	11	177	Bacteria{superkingdom}(100);Firmicutes{phylum}(100);Clostridia{class}(100);Clostridiales{order}(100);Lachnospiraceae{family}(100);Unassigned{genus}(77);Unassigned{species}(11)	Bacteria	Firmicutes	Clostridia	Clostridiales	Lachnospiraceae	Unassigned	Unassigned
OTU341	3	0	26	0	0	2	11	0	1	0	0	0	0	2	4	0	4	1	0	0	5	1	0	4	5	0	0	0	2	0	0	3	74	Bacteria{superkingdom}(100);Firmicutes{phylum}(100);Clostridia{class}(100);Clostridiales{order}(100);Ruminococcaceae{family}(100);Sporobacter{genus}(100);Unassigned{species}(52)	Bacteria	Firmicutes	Clostridia	Clostridiales	Ruminococcaceae	Sporobacter	Unassigned
OTU342	17	0	64	1	2	14	17	0	12	0	0	0	0	0	0	11	3	3	0	2	24	0	0	28	3	1	0	0	9	0	0	0	211	Bacteria{superkingdom}(100);Firmicutes{phylum}(100);Clostridia{class}(100);Clostridiales{order}(100);Ruminococcaceae{family}(100);Clostridium_IV{genus}(96);Unassigned{species}(72)	Bacteria	Firmicutes	Clostridia	Clostridiales	Ruminococcaceae	Clostridium_IV	Unassigned
OTU343	55	0	3	0	0	10	25	0	5	7	0	5	2	0	7	10	753	5	2	5	37	0	2	0	13	0	0	0	1	1	9	0	957	Bacteria{superkingdom}(100);Bacteroidetes{phylum}(100);Bacteroidia{class}(100);Bacteroidales{order}(100);Rikenellaceae{family}(100);Alistipes{genus}(100);uncultured_bacterium{species}(97)	Bacteria	Bacteroidetes	Bacteroidia	Bacteroidales	Rikenellaceae	Alistipes	uncultured_bacterium
OTU344	0	0	1	0	0	0	0	0	1	0	0	0	0	1	1	0	0	1	0	0	0	0	0	0	0	0	0	0	0	0	0	0	5	Bacteria{superkingdom}(100);Bacteroidetes{phylum}(100);Bacteroidia{class}(100);Bacteroidales{order}(100);Porphyromonadaceae{family}(100);{genus}(95);uncultured_bacterium{species}(95)	Bacteria	Bacteroidetes	Bacteroidia	Bacteroidales	Porphyromonadaceae		uncultured_bacterium
OTU345	16	4	15	5	4	12	2	4	0	12	11	0	9	5	0	2	17	34	9	16	4	14	15	4	8	8	0	4	10	1	72	1	318	Bacteria{superkingdom}(97);Unassigned{phylum}(17);Unassigned{class}(17);Unassigned{order}(17);Unassigned{family}(17);Unassigned{genus}(17);Unassigned{species}(10)	Bacteria	Unassigned	Unassigned	Unassigned	Unassigned	Unassigned	Unassigned
OTU346	0	0	1	0	0	0	0	0	3	0	0	2	0	6	0	1	1	0	1	0	4	1	0	0	0	0	0	0	0	0	0	0	20	Bacteria{superkingdom}(100);Firmicutes{phylum}(100);Clostridia{class}(100);Clostridiales{order}(100);Ruminococcaceae{family}(100);Intestinimonas{genus}(100);uncultured_bacterium{species}(100)	Bacteria	Firmicutes	Clostridia	Clostridiales	Ruminococcaceae	Intestinimonas	uncultured_bacterium
OTU347	1	0	13	0	0	1	6	0	3	1	0	1	1	3	0	2	3	0	0	1	7	1	0	6	4	0	0	0	1	0	1	0	56	Bacteria{superkingdom}(100);Firmicutes{phylum}(100);Clostridia{class}(100);Clostridiales{order}(100);Ruminococcaceae{family}(100);Unassigned{genus}(20);Unassigned{species}(10)	Bacteria	Firmicutes	Clostridia	Clostridiales	Ruminococcaceae	Unassigned	Unassigned
OTU348	0	0	0	0	0	0	0	0	10	0	0	138	28	0	0	12	0	0	0	0	0	0	0	0	0	0	0	0	0	0	0	0	188	Bacteria{superkingdom}(100);Firmicutes{phylum}(99);Erysipelotrichia{class}(99);Erysipelotrichales{order}(99);Erysipelotrichaceae{family}(99);Unassigned{genus}(42);Unassigned{species}(18)	Bacteria	Firmicutes	Erysipelotrichia	Erysipelotrichales	Erysipelotrichaceae	Unassigned	Unassigned
OTU349	0	0	0	0	3	0	0	0	9	6	8	1	0	1	2	2	0	0	0	0	0	0	0	0	0	0	0	0	0	0	0	0	32	Bacteria{superkingdom}(100);Firmicutes{phylum}(99);Clostridia{class}(99);Clostridiales{order}(99);Unassigned{family}(51);Unassigned{genus}(51);Unassigned{species}(44)	Bacteria	Firmicutes	Clostridia	Clostridiales	Unassigned	Unassigned	Unassigned
OTU350	113	11	2	6	2	0	0	0	3	0	0	0	1	0	4	1	5	3	1	4	0	2	0	1	0	0	0	0	12	0	0	0	171	Bacteria{superkingdom}(100);Firmicutes{phylum}(100);Clostridia{class}(100);Clostridiales{order}(100);Clostridiales_Incertae_Sedis_XIII{family}(100);Anaerovorax{genus}(96);uncultured_organism{species}(94)	Bacteria	Firmicutes	Clostridia	Clostridiales	Clostridiales_Incertae_Sedis_XIII	Anaerovorax	uncultured_organism
OTU351	0	0	0	0	0	0	0	0	1	0	0	0	0	0	0	0	1	0	1	0	0	0	0	0	0	0	0	0	0	0	0	0	3	Bacteria{superkingdom}(100);Firmicutes{phylum}(100);Clostridia{class}(100);Clostridiales{order}(100);Lachnospiraceae{family}(100);Unassigned{genus}(76);Unassigned{species}(61)	Bacteria	Firmicutes	Clostridia	Clostridiales	Lachnospiraceae	Unassigned	Unassigned
OTU352	0	0	0	0	0	0	0	0	1	0	0	3	1	0	1	2	0	0	0	0	0	0	0	0	0	0	0	0	0	0	0	0	8	Bacteria{superkingdom}(100);Firmicutes{phylum}(100);Clostridia{class}(100);Clostridiales{order}(100);Lachnospiraceae{family}(100);{genus}(81);Unassigned{species}(66)	Bacteria	Firmicutes	Clostridia	Clostridiales	Lachnospiraceae		Unassigned
OTU353	27	15	71	9	9	51	53	1	3	119	90	87	16	39	292	9	28	20	1	22	52	73	107	192	30	1	2	1	94	15	696	2	2227	Bacteria{superkingdom}(100);Bacteroidetes{phylum}(100);Bacteroidia{class}(100);Bacteroidales{order}(100);Porphyromonadaceae{family}(100);Parabacteroides{genus}(100);Unassigned{species}(70)	Bacteria	Bacteroidetes	Bacteroidia	Bacteroidales	Porphyromonadaceae	Parabacteroides	Unassigned
OTU354	0	0	0	0	0	0	0	0	2	8	0	0	0	0	0	0	0	0	0	0	0	0	0	0	0	0	0	0	0	0	0	0	10	Bacteria{superkingdom}(100);Firmicutes{phylum}(100);{class}(100);{order}(100);{family}(100);{genus}(100);Unassigned{species}(48)	Bacteria	Firmicutes					Unassigned
OTU355	0	0	0	0	0	1	0	0	10	3	1	4	0	1	1	2	1	0	0	0	0	0	0	0	0	1	0	0	0	0	2	0	27	Bacteria{superkingdom}(100);Firmicutes{phylum}(100);Clostridia{class}(100);Clostridiales{order}(100);Lachnospiraceae{family}(100);Eisenbergiella{genus}(100);uncultured_bacterium{species}(100)	Bacteria	Firmicutes	Clostridia	Clostridiales	Lachnospiraceae	Eisenbergiella	uncultured_bacterium
OTU356	129	0	0	1	0	1	0	0	3	36	0	21	19	1	27	2	0	163	215	330	268	1475	749	6	12	0	360	77	15	145	12	12	4079	Bacteria{superkingdom}(100);Actinobacteria{phylum}(100);Actinobacteria{class}(100);Coriobacteriales{order}(100);Coriobacteriaceae{family}(100);Olsenella{genus}(100);Olsenella_sp._Mou02{species}(96)	Bacteria	Actinobacteria	Actinobacteria	Coriobacteriales	Coriobacteriaceae	Olsenella	Olsenella_sp._Mou02
OTU357	4	0	5	0	0	15	18	0	1	0	1	1	0	1	0	1	6	1	2	0	1	0	0	1	0	0	0	0	11	0	0	0	69	Bacteria{superkingdom}(100);Firmicutes{phylum}(100);Clostridia{class}(100);Clostridiales{order}(100);Ruminococcaceae{family}(100);Unassigned{genus}(71);Unassigned{species}(53)	Bacteria	Firmicutes	Clostridia	Clostridiales	Ruminococcaceae	Unassigned	Unassigned
OTU358	3	0	0	0	0	0	0	0	4	4	0	0	4	0	4	1	0	3	3	4	2	1	4	0	0	1	0	2	0	1	2	0	43	Bacteria{superkingdom}(100);Actinobacteria{phylum}(100);Actinobacteria{class}(100);Coriobacteriales{order}(100);Coriobacteriaceae{family}(100);{genus}(93);uncultured_bacterium{species}(81)	Bacteria	Actinobacteria	Actinobacteria	Coriobacteriales	Coriobacteriaceae		uncultured_bacterium
OTU359	5	0	0	0	0	0	0	0	1	0	13	2	0	2	1	2	0	1	4	1	6	2	14	0	9	10	2	3	11	5	6	23	123	Bacteria{superkingdom}(100);Actinobacteria{phylum}(100);Actinobacteria{class}(100);Coriobacteriales{order}(100);Coriobacteriaceae{family}(100);{genus}(100);uncultured_bacterium{species}(100)	Bacteria	Actinobacteria	Actinobacteria	Coriobacteriales	Coriobacteriaceae		uncultured_bacterium
OTU360	2	0	4	1	0	3	2	0	4	3	2	14	5	0	2	0	1	3	2	19	5	9	1	39	1	0	0	0	17	0	5	1	145	Bacteria{superkingdom}(100);Firmicutes{phylum}(100);Clostridia{class}(100);Clostridiales{order}(100);Ruminococcaceae{family}(100);Unassigned{genus}(57);Unassigned{species}(57)	Bacteria	Firmicutes	Clostridia	Clostridiales	Ruminococcaceae	Unassigned	Unassigned
OTU361	6	0	14	1	1	48	3	0	3	1	0	2	0	48	23	1	1	1	0	1	0	0	0	0	2	0	0	1	0	1	1	0	159	Bacteria{superkingdom}(100);Firmicutes{phylum}(100);Clostridia{class}(100);Clostridiales{order}(100);Lachnospiraceae{family}(100);{genus}(84);Unassigned{species}(45)	Bacteria	Firmicutes	Clostridia	Clostridiales	Lachnospiraceae		Unassigned
OTU362	0	0	0	0	0	0	0	0	0	0	0	0	0	0	0	0	0	0	0	0	0	0	0	0	0	0	0	0	0	0	0	0	0	Bacteria{superkingdom}(100);Firmicutes{phylum}(100);Clostridia{class}(100);Clostridiales{order}(100);Lachnospiraceae{family}(100);{genus}(96);Lachnospiraceae_bacterium_A4{species}(92)	Bacteria	Firmicutes	Clostridia	Clostridiales	Lachnospiraceae		Lachnospiraceae_bacterium_A4
OTU363	0	0	1	0	0	0	0	0	3	3	0	64	11	2	0	7	205	0	0	0	0	0	0	0	0	0	0	0	0	0	0	0	296	Bacteria{superkingdom}(100);Firmicutes{phylum}(100);Clostridia{class}(100);Clostridiales{order}(100);Lachnospiraceae{family}(100);Eisenbergiella{genus}(99);uncultured_bacterium{species}(99)	Bacteria	Firmicutes	Clostridia	Clostridiales	Lachnospiraceae	Eisenbergiella	uncultured_bacterium
OTU364	0	0	0	0	0	0	0	0	9	5	0	4	23	0	2	5	0	0	0	0	0	0	0	0	0	0	0	0	0	0	0	0	48	Bacteria{superkingdom}(100);Unassigned{phylum}(21);Unassigned{class}(21);Unassigned{order}(21);Unassigned{family}(21);Unassigned{genus}(21);Unassigned{species}(20)	Bacteria	Unassigned	Unassigned	Unassigned	Unassigned	Unassigned	Unassigned
OTU365	0	0	0	0	0	0	0	0	1	2	0	1	1	0	2	0	0	0	0	0	0	0	0	0	0	0	0	0	0	0	0	0	7	Bacteria{superkingdom}(100);Bacteroidetes{phylum}(100);Bacteroidia{class}(100);Bacteroidales{order}(100);Porphyromonadaceae{family}(100);{genus}(100);uncultured_bacterium{species}(100)	Bacteria	Bacteroidetes	Bacteroidia	Bacteroidales	Porphyromonadaceae		uncultured_bacterium
OTU366	0	0	0	0	0	0	0	0	12	3	0	46	18	7	5	83	0	0	0	0	0	0	0	0	0	0	0	0	0	0	0	0	174	Bacteria{superkingdom}(100);Firmicutes{phylum}(100);Clostridia{class}(100);Clostridiales{order}(100);Ruminococcaceae{family}(100);Unassigned{genus}(51);Unassigned{species}(19)	Bacteria	Firmicutes	Clostridia	Clostridiales	Ruminococcaceae	Unassigned	Unassigned
OTU367	2	0	0	0	0	0	0	0	0	2	0	1	2	4	48	12	1	0	0	0	4	1	0	0	0	0	0	0	0	0	0	0	77	Bacteria{superkingdom}(100);Firmicutes{phylum}(100);Clostridia{class}(100);Clostridiales{order}(100);Lachnospiraceae{family}(100);Unassigned{genus}(75);Unassigned{species}(75)	Bacteria	Firmicutes	Clostridia	Clostridiales	Lachnospiraceae	Unassigned	Unassigned
OTU368	0	0	0	0	0	0	0	0	5	1	0	3	0	1	1	2	0	0	0	0	0	0	0	0	0	0	0	0	0	0	0	0	13	Bacteria{superkingdom}(100);Firmicutes{phylum}(100);Clostridia{class}(100);Clostridiales{order}(100);Catabacteriaceae{family}(99);Catabacter{genus}(99);uncultured_bacterium{species}(99)	Bacteria	Firmicutes	Clostridia	Clostridiales	Catabacteriaceae	Catabacter	uncultured_bacterium
OTU369	0	0	0	0	0	0	0	0	6	2	6	1	1	4	0	6	0	0	0	0	0	0	0	0	0	0	0	0	0	0	0	0	26	Bacteria{superkingdom}(100);Firmicutes{phylum}(100);Clostridia{class}(100);Clostridiales{order}(100);Clostridiales_Incertae_Sedis_XIII{family}(100);Anaerovorax{genus}(100);uncultured_bacterium{species}(83)	Bacteria	Firmicutes	Clostridia	Clostridiales	Clostridiales_Incertae_Sedis_XIII	Anaerovorax	uncultured_bacterium
OTU370	0	0	0	0	0	0	0	0	1	0	1	0	0	0	0	0	0	0	0	0	0	0	0	0	0	0	0	0	0	0	0	0	2	Bacteria{superkingdom}(100);Firmicutes{phylum}(100);Clostridia{class}(100);Clostridiales{order}(100);Lachnospiraceae{family}(100);Lactonifactor{genus}(100);uncultured_bacterium{species}(100)	Bacteria	Firmicutes	Clostridia	Clostridiales	Lachnospiraceae	Lactonifactor	uncultured_bacterium
OTU371	3	0	6	1	0	5	9	3	7	0	0	6	3	0	1	0	0	1	4	3	1	1	0	0	7	3	0	1	2	0	0	2	69	Bacteria{superkingdom}(100);Firmicutes{phylum}(100);Clostridia{class}(100);Clostridiales{order}(100);Lachnospiraceae{family}(100);Acetatifactor{genus}(100);uncultured_bacterium{species}(100)	Bacteria	Firmicutes	Clostridia	Clostridiales	Lachnospiraceae	Acetatifactor	uncultured_bacterium
OTU372	0	0	0	0	0	0	0	0	1	1	0	0	0	0	2	0	0	0	0	0	2	0	0	0	0	0	0	0	0	0	0	0	6	Bacteria{superkingdom}(100);Firmicutes{phylum}(99);{class}(99);{order}(99);{family}(99);{genus}(99);Unassigned{species}(23)	Bacteria	Firmicutes					Unassigned
OTU373	0	0	0	0	0	0	1	0	2	0	0	0	3	0	0	0	0	0	0	0	0	0	0	0	0	0	0	0	1	0	0	0	7	Bacteria{superkingdom}(100);Firmicutes{phylum}(100);Clostridia{class}(100);Clostridiales{order}(100);Lachnospiraceae{family}(100);Eisenbergiella{genus}(100);uncultured_bacterium{species}(100)	Bacteria	Firmicutes	Clostridia	Clostridiales	Lachnospiraceae	Eisenbergiella	uncultured_bacterium
OTU374	17	0	0	0	0	0	0	0	2	3	0	10	28	0	6	3	0	17	0	29	0	86	0	1	50	0	0	0	192	0	0	1	445	Bacteria{superkingdom}(100);Firmicutes{phylum}(100);Clostridia{class}(100);Clostridiales{order}(100);{family}(97);{genus}(97);Unassigned{species}(14)	Bacteria	Firmicutes	Clostridia	Clostridiales			Unassigned
OTU375	0	0	1	0	0	0	0	1	2	17	0	1	1	0	1	3	3	1	0	2	0	1	0	1	0	1	0	0	0	0	0	0	36	Bacteria{superkingdom}(100);Firmicutes{phylum}(100);Clostridia{class}(100);Clostridiales{order}(100);Lachnospiraceae{family}(100);Clostridium_XlVa{genus}(81);Unassigned{species}(63)	Bacteria	Firmicutes	Clostridia	Clostridiales	Lachnospiraceae	Clostridium_XlVa	Unassigned
OTU376	13	0	0	1	0	0	0	0	5	14	6	30	2	4	4	0	0	5	0	0	0	15	3	0	0	1	0	0	0	0	0	1	104	Bacteria{superkingdom}(100);Bacteroidetes{phylum}(100);Bacteroidia{class}(100);Bacteroidales{order}(100);Rikenellaceae{family}(100);Alistipes{genus}(100);Unassigned{species}(65)	Bacteria	Bacteroidetes	Bacteroidia	Bacteroidales	Rikenellaceae	Alistipes	Unassigned
OTU377	0	0	0	0	0	0	0	0	2	0	0	0	1	0	0	0	3	0	0	0	1	0	0	0	0	0	0	0	3	0	1	0	11	Bacteria{superkingdom}(100);Firmicutes{phylum}(100);Clostridia{class}(100);Clostridiales{order}(100);Ruminococcaceae{family}(99);Unassigned{genus}(41);Unassigned{species}(22)	Bacteria	Firmicutes	Clostridia	Clostridiales	Ruminococcaceae	Unassigned	Unassigned
OTU378	0	0	0	0	0	0	0	0	1	1	1	0	0	0	18	7	1	0	0	0	0	0	1	2	0	0	0	0	0	0	0	0	32	Bacteria{superkingdom}(100);Firmicutes{phylum}(100);Clostridia{class}(100);Clostridiales{order}(100);Lachnospiraceae{family}(100);Unassigned{genus}(71);Unassigned{species}(36)	Bacteria	Firmicutes	Clostridia	Clostridiales	Lachnospiraceae	Unassigned	Unassigned
OTU379	3	8	26	5	1	71	61	5	17	6	2	6	9	4	7	11	9	2	1	2	5	5	3	5	26	15	0	0	17	2	10	8	352	Bacteria{superkingdom}(100);Firmicutes{phylum}(100);Clostridia{class}(100);Clostridiales{order}(100);Catabacteriaceae{family}(100);Catabacter{genus}(100);Unassigned{species}(60)	Bacteria	Firmicutes	Clostridia	Clostridiales	Catabacteriaceae	Catabacter	Unassigned
OTU380	0	0	0	0	0	0	0	0	1	3	0	0	0	1	0	0	0	0	0	0	0	0	0	0	0	0	0	0	0	0	0	0	5	Bacteria{superkingdom}(100);Firmicutes{phylum}(92);Clostridia{class}(92);Clostridiales{order}(92);{family}(83);{genus}(83);Unassigned{species}(51)	Bacteria	Firmicutes	Clostridia	Clostridiales			Unassigned
OTU381	0	0	0	0	0	0	0	0	2	0	1	0	0	0	0	0	0	0	0	0	0	0	0	0	0	0	0	0	0	0	0	0	3	Bacteria{superkingdom}(100);Firmicutes{phylum}(100);Clostridia{class}(100);Clostridiales{order}(100);Lachnospiraceae{family}(99);Clostridium_XlVb{genus}(90);Unassigned{species}(44)	Bacteria	Firmicutes	Clostridia	Clostridiales	Lachnospiraceae	Clostridium_XlVb	Unassigned
OTU382	0	0	0	0	0	0	0	0	1	1	1	7	2	13	0	0	0	0	0	0	0	0	0	0	0	0	0	0	0	0	0	0	25	Bacteria{superkingdom}(100);Proteobacteria{phylum}(100);Betaproteobacteria{class}(100);Burkholderiales{order}(100);Sutterellaceae{family}(100);Parasutterella{genus}(100);uncultured_organism{species}(100)	Bacteria	Proteobacteria	Betaproteobacteria	Burkholderiales	Sutterellaceae	Parasutterella	uncultured_organism
OTU383	0	0	0	0	0	0	0	0	1	0	0	0	0	0	0	0	0	0	0	0	0	0	0	0	0	0	0	0	0	0	0	0	1	Bacteria{superkingdom}(100);Bacteroidetes{phylum}(100);Bacteroidia{class}(100);Bacteroidales{order}(100);Porphyromonadaceae{family}(100);Odoribacter{genus}(100);uncultured_bacterium{species}(100)	Bacteria	Bacteroidetes	Bacteroidia	Bacteroidales	Porphyromonadaceae	Odoribacter	uncultured_bacterium
OTU384	0	0	0	0	0	0	0	0	2	1	0	1	0	1	1	0	0	0	0	1	0	0	0	0	0	0	0	0	0	0	0	0	7	Bacteria{superkingdom}(100);Bacteroidetes{phylum}(100);Bacteroidia{class}(100);Bacteroidales{order}(100);Porphyromonadaceae{family}(100);{genus}(100);uncultured_bacterium{species}(99)	Bacteria	Bacteroidetes	Bacteroidia	Bacteroidales	Porphyromonadaceae		uncultured_bacterium
OTU385	0	0	0	0	0	0	0	0	3	0	0	5	0	0	1	7	0	0	0	0	0	0	0	0	0	0	0	0	0	0	0	0	16	Bacteria{superkingdom}(100);Unassigned{phylum}(79);Unassigned{class}(79);Unassigned{order}(79);Unassigned{family}(79);Unassigned{genus}(79);Unassigned{species}(52)	Bacteria	Unassigned	Unassigned	Unassigned	Unassigned	Unassigned	Unassigned
OTU386	0	0	0	0	0	0	0	0	4	0	1	0	0	1	0	0	4	0	0	0	1	0	0	1	0	0	0	0	0	0	0	0	12	Bacteria{superkingdom}(100);Firmicutes{phylum}(100);Clostridia{class}(100);Clostridiales{order}(100);Ruminococcaceae{family}(100);Intestinimonas{genus}(95);Unassigned{species}(60)	Bacteria	Firmicutes	Clostridia	Clostridiales	Ruminococcaceae	Intestinimonas	Unassigned
OTU387	0	0	0	0	0	0	0	0	4	157	531	143	25	193	190	321	0	0	0	0	0	0	287	0	0	0	0	0	0	0	0	0	1851	Bacteria{superkingdom}(100);Firmicutes{phylum}(100);Erysipelotrichia{class}(100);Erysipelotrichales{order}(100);Erysipelotrichaceae{family}(100);Coprobacillus{genus}(100);uncultured_bacterium{species}(100)	Bacteria	Firmicutes	Erysipelotrichia	Erysipelotrichales	Erysipelotrichaceae	Coprobacillus	uncultured_bacterium
OTU388	0	0	0	0	0	0	0	0	1	0	0	0	0	0	0	0	0	0	0	2	0	0	0	0	0	0	0	0	0	0	0	0	3	Bacteria{superkingdom}(100);Firmicutes{phylum}(91);Clostridia{class}(91);Clostridiales{order}(91);Lachnospiraceae{family}(91);Unassigned{genus}(35);Unassigned{species}(14)	Bacteria	Firmicutes	Clostridia	Clostridiales	Lachnospiraceae	Unassigned	Unassigned
OTU389	0	0	0	0	0	0	0	0	1	3	9	12	7	12	0	15	0	1	5	23	2	8	1	0	39	11	0	18	37	33	2	74	313	Bacteria{superkingdom}(100);Actinobacteria{phylum}(100);Actinobacteria{class}(100);Coriobacteriales{order}(100);Coriobacteriaceae{family}(100);{genus}(97);uncultured_bacterium{species}(95)	Bacteria	Actinobacteria	Actinobacteria	Coriobacteriales	Coriobacteriaceae		uncultured_bacterium
OTU390	6	0	0	0	0	0	0	0	3	0	0	0	0	0	0	0	0	5	12	14	77	58	0	3	0	1	0	0	0	0	0	0	179	Bacteria{superkingdom}(100);Firmicutes{phylum}(100);Clostridia{class}(100);Clostridiales{order}(100);Lachnospiraceae{family}(100);Unassigned{genus}(54);Unassigned{species}(13)	Bacteria	Firmicutes	Clostridia	Clostridiales	Lachnospiraceae	Unassigned	Unassigned
OTU391	0	0	0	0	0	0	0	0	0	4	0	10	2	0	3	0	0	0	0	0	0	0	0	0	0	0	0	0	0	0	0	0	19	Bacteria{superkingdom}(100);Firmicutes{phylum}(99);Clostridia{class}(99);Clostridiales{order}(99);Ruminococcaceae{family}(99);{genus}(94);Unassigned{species}(50)	Bacteria	Firmicutes	Clostridia	Clostridiales	Ruminococcaceae		Unassigned
OTU392	1	0	6	0	0	0	80	0	2	0	0	6	4	0	0	12	0	1	0	10	14	2	0	40	31	13	1	0	103	0	7	2	335	Bacteria{superkingdom}(100);Firmicutes{phylum}(100);Clostridia{class}(100);Clostridiales{order}(100);{family}(97);{genus}(97);uncultured_Clostridiales_bacterium{species}(84)	Bacteria	Firmicutes	Clostridia	Clostridiales			uncultured_Clostridiales_bacterium
OTU393	0	0	0	0	0	0	0	0	2	1	0	2	2	0	1	1	1	0	0	0	0	0	0	0	0	0	0	0	0	0	0	0	10	Bacteria{superkingdom}(100);Firmicutes{phylum}(100);Clostridia{class}(100);Clostridiales{order}(100);Unassigned{family}(55);Unassigned{genus}(39);Unassigned{species}(33)	Bacteria	Firmicutes	Clostridia	Clostridiales	Unassigned	Unassigned	Unassigned
OTU394	0	0	0	0	0	0	0	0	2	0	0	0	1	0	0	0	0	0	0	0	0	0	0	0	0	0	0	0	0	0	0	0	3	Bacteria{superkingdom}(100);Firmicutes{phylum}(100);{class}(100);{order}(100);{family}(100);{genus}(100);Unassigned{species}(49)	Bacteria	Firmicutes					Unassigned
OTU395	0	0	1	0	0	2	0	0	2	0	0	1	0	0	0	1	0	0	0	0	2	0	0	2	0	0	0	0	0	0	0	1	12	Bacteria{superkingdom}(100);Firmicutes{phylum}(100);Clostridia{class}(100);Clostridiales{order}(100);Ruminococcaceae{family}(100);Clostridium_IV{genus}(100);Unassigned{species}(77)	Bacteria	Firmicutes	Clostridia	Clostridiales	Ruminococcaceae	Clostridium_IV	Unassigned
OTU396	79	28	151	34	79	1779	374	144	1	2	4	3	5	15	1	8	437	227	245	245	366	199	775	1571	29	1	45	3	65	6	200	9	7130	Bacteria{superkingdom}(100);Bacteroidetes{phylum}(100);Bacteroidia{class}(100);Bacteroidales{order}(100);Porphyromonadaceae{family}(100);Barnesiella{genus}(100);uncultured_bacterium{species}(100)	Bacteria	Bacteroidetes	Bacteroidia	Bacteroidales	Porphyromonadaceae	Barnesiella	uncultured_bacterium
OTU397	4	0	0	0	0	9	8	0	8	0	4	5	0	0	0	2	3	0	4	1	0	2	0	0	1	0	0	1	2	0	2	2	58	Bacteria{superkingdom}(100);Firmicutes{phylum}(100);Clostridia{class}(100);Clostridiales{order}(100);Ruminococcaceae{family}(100);Oscillibacter{genus}(100);Unassigned{species}(74)	Bacteria	Firmicutes	Clostridia	Clostridiales	Ruminococcaceae	Oscillibacter	Unassigned
OTU398	1	0	32	2	0	2	0	0	1	0	0	0	0	0	0	0	0	0	2	0	0	0	0	0	0	0	1	0	0	0	0	0	41	Bacteria{superkingdom}(100);Firmicutes{phylum}(100);Clostridia{class}(100);Clostridiales{order}(100);Lachnospiraceae{family}(100);Acetatifactor{genus}(100);uncultured_bacterium{species}(100)	Bacteria	Firmicutes	Clostridia	Clostridiales	Lachnospiraceae	Acetatifactor	uncultured_bacterium
OTU399	1	0	0	0	0	0	0	0	1	0	0	0	2	0	0	1	1	0	0	0	0	0	0	0	0	0	0	0	0	0	0	1	7	Bacteria{superkingdom}(100);Firmicutes{phylum}(100);Clostridia{class}(100);Clostridiales{order}(100);Lachnospiraceae{family}(100);{genus}(90);Unassigned{species}(62)	Bacteria	Firmicutes	Clostridia	Clostridiales	Lachnospiraceae		Unassigned
OTU400	0	0	0	0	2	0	0	0	2	3	0	4	1	1	0	0	0	1	4	2	1	2	0	1	0	3	0	0	0	0	0	0	27	Bacteria{superkingdom}(100);Firmicutes{phylum}(100);Clostridia{class}(100);Clostridiales{order}(100);Lachnospiraceae{family}(100);Unassigned{genus}(43);Unassigned{species}(27)	Bacteria	Firmicutes	Clostridia	Clostridiales	Lachnospiraceae	Unassigned	Unassigned
OTU401	0	0	0	0	0	0	0	0	1	0	1	0	0	0	0	0	0	1	0	0	0	0	0	0	0	0	0	0	0	0	0	0	3	Bacteria{superkingdom}(100);Firmicutes{phylum}(100);Clostridia{class}(100);Clostridiales{order}(100);Lachnospiraceae{family}(100);Clostridium_XlVb{genus}(100);uncultured_bacterium{species}(98)	Bacteria	Firmicutes	Clostridia	Clostridiales	Lachnospiraceae	Clostridium_XlVb	uncultured_bacterium
OTU402	1	0	0	1	1	0	0	0	3	9	1	2	17	3	0	11	0	0	0	1	0	7	0	0	0	0	0	0	0	0	2	0	59	Bacteria{superkingdom}(100);Actinobacteria{phylum}(100);Actinobacteria{class}(100);Coriobacteriales{order}(100);Coriobacteriaceae{family}(100);{genus}(100);uncultured_bacterium{species}(100)	Bacteria	Actinobacteria	Actinobacteria	Coriobacteriales	Coriobacteriaceae		uncultured_bacterium
OTU403	0	0	0	0	0	0	0	0	1	7	1	0	0	1	2	21	0	2	8	8	19	0	0	0	0	0	0	0	0	0	1	0	71	Bacteria{superkingdom}(100);Actinobacteria{phylum}(100);Actinobacteria{class}(100);Coriobacteriales{order}(100);Coriobacteriaceae{family}(100);{genus}(100);uncultured_bacterium{species}(99)	Bacteria	Actinobacteria	Actinobacteria	Coriobacteriales	Coriobacteriaceae		uncultured_bacterium
OTU404	3	0	2	0	2	0	0	0	7	38	20	6	20	7	9	3	0	4	1	2	15	8	75	1	7	0	0	0	4	0	7	0	241	Bacteria{superkingdom}(100);Bacteroidetes{phylum}(100);Bacteroidia{class}(100);Bacteroidales{order}(100);Porphyromonadaceae{family}(100);{genus}(100);uncultured_Barnesiella_sp.{species}(100)	Bacteria	Bacteroidetes	Bacteroidia	Bacteroidales	Porphyromonadaceae		uncultured_Barnesiella_sp.
OTU405	0	0	1	1	0	0	1	0	3	2	4	3	0	0	1	2	4	0	0	1	1	0	0	1	0	3	0	0	46	0	3	0	77	Bacteria{superkingdom}(100);Firmicutes{phylum}(100);Clostridia{class}(100);Clostridiales{order}(100);Unassigned{family}(78);Unassigned{genus}(78);Unassigned{species}(30)	Bacteria	Firmicutes	Clostridia	Clostridiales	Unassigned	Unassigned	Unassigned
OTU406	0	0	0	0	0	0	0	0	2	0	0	0	0	0	0	0	0	0	0	0	0	0	0	0	0	0	0	0	0	0	0	0	2	Bacteria{superkingdom}(100);Firmicutes{phylum}(100);Clostridia{class}(100);Clostridiales{order}(100);Lachnospiraceae{family}(100);{genus}(81);Unassigned{species}(31)	Bacteria	Firmicutes	Clostridia	Clostridiales	Lachnospiraceae		Unassigned
OTU407	0	0	0	0	0	0	0	0	0	0	0	0	0	0	2	3	0	0	0	0	0	0	0	0	0	0	0	0	0	0	0	0	5	Bacteria{superkingdom}(100);Firmicutes{phylum}(100);{class}(89);{order}(89);{family}(89);{genus}(89);uncultured_rumen_bacterium{species}(84)	Bacteria	Firmicutes					uncultured_rumen_bacterium
OTU408	3	1	63	1	5	24	14	1	3	0	1	1	2	0	0	4	6	1	0	3	1	0	0	15	8	1	0	0	5	0	0	1	164	Bacteria{superkingdom}(100);Firmicutes{phylum}(100);Clostridia{class}(100);Clostridiales{order}(100);Christensenellaceae{family}(100);Christensenella{genus}(100);uncultured_bacterium{species}(100)	Bacteria	Firmicutes	Clostridia	Clostridiales	Christensenellaceae	Christensenella	uncultured_bacterium
OTU409	1	0	2	1	1	1	0	0	1	0	4	3	0	0	3	0	1	1	2	2	0	1	1	2	0	0	0	2	3	0	2	5	39	Bacteria{superkingdom}(100);Firmicutes{phylum}(100);Clostridia{class}(100);Clostridiales{order}(100);Lachnospiraceae{family}(100);{genus}(97);Unassigned{species}(66)	Bacteria	Firmicutes	Clostridia	Clostridiales	Lachnospiraceae		Unassigned
OTU410	0	0	0	0	0	0	0	0	1	0	1	1	0	0	0	0	1	0	0	0	0	0	0	2	0	0	0	0	0	0	0	0	6	Bacteria{superkingdom}(100);Firmicutes{phylum}(100);Clostridia{class}(100);Clostridiales{order}(100);Ruminococcaceae{family}(100);Unassigned{genus}(28);Unassigned{species}(11)	Bacteria	Firmicutes	Clostridia	Clostridiales	Ruminococcaceae	Unassigned	Unassigned
OTU411	3	0	0	2	0	0	0	0	10	3	0	1	0	1	1	1	0	7	3	12	1	23	1	5	4	7	2	1	14	0	1	8	111	Bacteria{superkingdom}(100);Proteobacteria{phylum}(100);Deltaproteobacteria{class}(100);Bdellovibrionales{order}(100);Bdellovibrionaceae{family}(100);Vampirovibrio{genus}(100);Unassigned{species}(71)	Bacteria	Proteobacteria	Deltaproteobacteria	Bdellovibrionales	Bdellovibrionaceae	Vampirovibrio	Unassigned
OTU412	0	0	1	0	0	0	6	0	2	0	0	0	0	0	0	0	0	0	0	0	2	0	0	1	0	0	0	0	0	0	0	0	12	Bacteria{superkingdom}(100);Firmicutes{phylum}(100);Clostridia{class}(100);Clostridiales{order}(100);Ruminococcaceae{family}(100);{genus}(99);Clostridium_sp._Culture-1{species}(99)	Bacteria	Firmicutes	Clostridia	Clostridiales	Ruminococcaceae		Clostridium_sp._Culture-1
OTU413	3	0	2	0	0	4	1	0	2	0	1	0	3	0	0	0	3	0	0	0	0	0	0	0	1	0	0	0	41	0	5	0	66	Bacteria{superkingdom}(100);Firmicutes{phylum}(100);Clostridia{class}(100);Clostridiales{order}(100);Clostridiales_Incertae_Sedis_XIII{family}(99);Anaerovorax{genus}(99);Unassigned{species}(57)	Bacteria	Firmicutes	Clostridia	Clostridiales	Clostridiales_Incertae_Sedis_XIII	Anaerovorax	Unassigned
OTU414	0	0	0	0	0	0	0	0	1	0	0	0	2	0	0	0	0	0	0	0	0	0	0	0	0	0	0	0	0	0	0	0	3	Bacteria{superkingdom}(100);Firmicutes{phylum}(92);Unassigned{class}(78);Unassigned{order}(78);Unassigned{family}(77);Unassigned{genus}(77);Unassigned{species}(7)	Bacteria	Firmicutes	Unassigned	Unassigned	Unassigned	Unassigned	Unassigned
OTU415	0	0	0	1	0	0	0	0	1	0	0	0	0	0	1	0	0	2	0	0	0	1	0	0	0	0	0	0	0	0	0	0	6	Bacteria{superkingdom}(100);Firmicutes{phylum}(100);Clostridia{class}(100);Clostridiales{order}(100);Lachnospiraceae{family}(100);Unassigned{genus}(75);Unassigned{species}(71)	Bacteria	Firmicutes	Clostridia	Clostridiales	Lachnospiraceae	Unassigned	Unassigned
OTU416	8	2	2	5	10	19	0	6	2	1	0	2	2	0	2	12	13	7	5	8	6	7	0	18	0	0	0	0	2	0	0	0	139	Bacteria{superkingdom}(100);Unassigned{phylum}(69);Unassigned{class}(69);Unassigned{order}(69);Unassigned{family}(69);Unassigned{genus}(69);Unassigned{species}(55)	Bacteria	Unassigned	Unassigned	Unassigned	Unassigned	Unassigned	Unassigned
OTU417	0	0	9	0	0	7	12	0	4	0	0	4	0	1	0	1	3	0	0	2	2	0	2	1	3	0	0	0	3	0	1	1	56	Bacteria{superkingdom}(100);Firmicutes{phylum}(100);Clostridia{class}(100);Clostridiales{order}(100);Ruminococcaceae{family}(100);Oscillibacter{genus}(100);Unassigned{species}(59)	Bacteria	Firmicutes	Clostridia	Clostridiales	Ruminococcaceae	Oscillibacter	Unassigned
OTU418	2	0	0	4	0	0	0	0	1	1	37	0	0	0	0	0	0	0	0	0	1	0	1	0	1	0	0	0	1	0	0	0	49	Bacteria{superkingdom}(100);Bacteroidetes{phylum}(100);Bacteroidia{class}(100);Bacteroidales{order}(100);Porphyromonadaceae{family}(100);Parabacteroides{genus}(100);Unassigned{species}(79)	Bacteria	Bacteroidetes	Bacteroidia	Bacteroidales	Porphyromonadaceae	Parabacteroides	Unassigned
OTU419	0	0	0	0	0	0	0	0	1	0	0	0	0	0	0	0	0	0	0	0	0	0	0	0	0	0	0	0	0	0	0	0	1	Bacteria{superkingdom}(100);Firmicutes{phylum}(100);Clostridia{class}(100);Clostridiales{order}(100);Ruminococcaceae{family}(100);Oscillibacter{genus}(93);Unassigned{species}(53)	Bacteria	Firmicutes	Clostridia	Clostridiales	Ruminococcaceae	Oscillibacter	Unassigned
OTU420	0	0	0	0	0	0	0	0	0	24	49	57	1	1	3	21	0	0	0	2	1	3	2	4	0	0	0	0	5	1	29	5	208	Bacteria{superkingdom}(100);Firmicutes{phylum}(100);Erysipelotrichia{class}(100);Erysipelotrichales{order}(100);Erysipelotrichaceae{family}(100);{genus}(100);uncultured_Erysipelotrichales_bacterium{species}(100)	Bacteria	Firmicutes	Erysipelotrichia	Erysipelotrichales	Erysipelotrichaceae		uncultured_Erysipelotrichales_bacterium
OTU421	3	2	4	0	10	0	0	0	0	1	0	0	0	0	1	1	0	3	0	0	0	0	0	3	0	0	0	2	2	0	0	0	32	Bacteria{superkingdom}(100);Firmicutes{phylum}(100);Clostridia{class}(100);Clostridiales{order}(100);Lachnospiraceae{family}(100);Unassigned{genus}(72);Unassigned{species}(35)	Bacteria	Firmicutes	Clostridia	Clostridiales	Lachnospiraceae	Unassigned	Unassigned
OTU422	0	0	0	0	0	0	0	0	2	0	0	0	4	1	0	1	0	0	0	2	0	0	0	0	0	0	0	0	0	0	0	0	10	Bacteria{superkingdom}(100);Firmicutes{phylum}(100);Clostridia{class}(100);Clostridiales{order}(100);Lachnospiraceae{family}(100);{genus}(86);Unassigned{species}(48)	Bacteria	Firmicutes	Clostridia	Clostridiales	Lachnospiraceae		Unassigned
OTU423	0	0	0	0	0	0	0	0	0	0	0	0	0	0	0	0	0	0	0	0	0	0	0	0	0	0	0	0	0	0	0	0	0	Bacteria{superkingdom}(100);Firmicutes{phylum}(85);Clostridia{class}(85);Clostridiales{order}(85);Lachnospiraceae{family}(85);Clostridium_XlVa{genus}(82);Unassigned{species}(52)	Bacteria	Firmicutes	Clostridia	Clostridiales	Lachnospiraceae	Clostridium_XlVa	Unassigned
OTU424	0	0	0	0	0	0	0	0	1	1	0	0	0	0	0	1	0	1	4	2	0	1	0	0	0	0	0	0	0	0	0	0	11	Bacteria{superkingdom}(100);Candidatus_Saccharibacteria{phylum}(100);{class}(100);{order}(100);{family}(100);Saccharibacteria_genera_incertae_sedis{genus}(100);Unassigned{species}(29)	Bacteria	Candidatus_Saccharibacteria				Saccharibacteria_genera_incertae_sedis	Unassigned
OTU425	1	0	24	0	0	5	0	0	0	0	0	0	4	0	0	0	2	1	0	0	0	0	0	31	7	4	4	15	1	0	1	1	101	Bacteria{superkingdom}(100);Firmicutes{phylum}(100);Clostridia{class}(100);Clostridiales{order}(100);Lachnospiraceae{family}(100);Acetatifactor{genus}(100);Unassigned{species}(56)	Bacteria	Firmicutes	Clostridia	Clostridiales	Lachnospiraceae	Acetatifactor	Unassigned
OTU426	1	0	0	0	0	0	0	0	1	0	0	3	0	2	2	1	0	0	0	0	2	0	0	0	0	0	0	0	0	1	2	0	15	Bacteria{superkingdom}(100);Firmicutes{phylum}(100);Clostridia{class}(100);Clostridiales{order}(100);Lachnospiraceae{family}(100);Unassigned{genus}(50);Unassigned{species}(32)	Bacteria	Firmicutes	Clostridia	Clostridiales	Lachnospiraceae	Unassigned	Unassigned
OTU427	0	0	0	0	0	0	0	0	2	0	0	0	0	0	0	0	0	0	0	0	0	0	0	0	0	0	0	0	0	0	0	0	2	Bacteria{superkingdom}(100);Firmicutes{phylum}(100);Clostridia{class}(100);Clostridiales{order}(100);Lachnospiraceae{family}(100);Unassigned{genus}(64);Unassigned{species}(44)	Bacteria	Firmicutes	Clostridia	Clostridiales	Lachnospiraceae	Unassigned	Unassigned
OTU428	0	0	1	0	1	0	2	0	0	0	0	0	0	0	0	0	0	0	0	1	1	8	0	0	0	0	0	0	1	0	0	0	15	Bacteria{superkingdom}(100);Proteobacteria{phylum}(100);Alphaproteobacteria{class}(100);Rhodospirillales{order}(100);Rhodospirillaceae{family}(100);Aestuariispira{genus}(100);uncultured_bacterium{species}(84)	Bacteria	Proteobacteria	Alphaproteobacteria	Rhodospirillales	Rhodospirillaceae	Aestuariispira	uncultured_bacterium
OTU429	4	0	0	0	0	0	0	0	2	0	0	0	0	1	1	9	8	3	2	0	0	6	0	8	0	1	0	0	0	0	0	0	45	Bacteria{superkingdom}(100);Firmicutes{phylum}(100);Clostridia{class}(100);Clostridiales{order}(100);Ruminococcaceae{family}(100);{genus}(87);Unassigned{species}(46)	Bacteria	Firmicutes	Clostridia	Clostridiales	Ruminococcaceae		Unassigned
OTU430	0	0	0	0	0	0	0	0	1	0	0	0	2	5	1	2	0	0	0	0	0	1	0	5	0	2	0	0	1	0	0	0	20	Bacteria{superkingdom}(100);Firmicutes{phylum}(100);Clostridia{class}(100);Clostridiales{order}(100);Catabacteriaceae{family}(100);Catabacter{genus}(100);uncultured_Clostridiales_bacterium{species}(99)	Bacteria	Firmicutes	Clostridia	Clostridiales	Catabacteriaceae	Catabacter	uncultured_Clostridiales_bacterium
OTU431	0	0	0	0	0	0	0	0	0	7	0	3	3	0	0	0	0	1	0	4	0	4	0	0	1	0	0	0	3	0	0	0	26	Bacteria{superkingdom}(100);Firmicutes{phylum}(100);Clostridia{class}(100);Clostridiales{order}(100);Ruminococcaceae{family}(100);Unassigned{genus}(62);Unassigned{species}(25)	Bacteria	Firmicutes	Clostridia	Clostridiales	Ruminococcaceae	Unassigned	Unassigned
OTU432	0	0	0	0	0	0	0	0	1	1	0	0	0	0	0	0	0	0	0	0	0	0	0	0	0	0	0	0	1	0	0	0	3	Bacteria{superkingdom}(100);Firmicutes{phylum}(100);Clostridia{class}(100);Clostridiales{order}(100);Ruminococcaceae{family}(100);Butyricicoccus{genus}(100);uncultured_bacterium{species}(100)	Bacteria	Firmicutes	Clostridia	Clostridiales	Ruminococcaceae	Butyricicoccus	uncultured_bacterium
OTU433	1	0	1	1	0	0	0	2	0	1	3	0	0	0	0	0	0	0	0	0	0	0	0	0	0	0	0	0	0	0	0	0	9	Bacteria{superkingdom}(100);Bacteroidetes{phylum}(100);Bacteroidia{class}(100);Bacteroidales{order}(100);Porphyromonadaceae{family}(100);Butyricimonas{genus}(100);uncultured_organism{species}(98)	Bacteria	Bacteroidetes	Bacteroidia	Bacteroidales	Porphyromonadaceae	Butyricimonas	uncultured_organism
OTU434	0	0	0	0	0	0	1	0	2	0	0	0	2	0	0	0	0	0	0	0	1	1	0	2	0	0	0	0	0	0	0	0	9	Bacteria{superkingdom}(100);Firmicutes{phylum}(98);Clostridia{class}(98);Clostridiales{order}(98);Unassigned{family}(56);Unassigned{genus}(56);Unassigned{species}(46)	Bacteria	Firmicutes	Clostridia	Clostridiales	Unassigned	Unassigned	Unassigned
OTU435	0	0	2	0	0	1	2	0	0	0	0	0	0	0	0	1	0	0	0	0	0	0	0	0	1	0	0	0	0	0	0	1	8	Bacteria{superkingdom}(100);Firmicutes{phylum}(100);Clostridia{class}(100);Clostridiales{order}(100);Lachnospiraceae{family}(100);Unassigned{genus}(36);Unassigned{species}(24)	Bacteria	Firmicutes	Clostridia	Clostridiales	Lachnospiraceae	Unassigned	Unassigned
OTU436	1	0	1	0	0	0	1	0	0	6	2	3	1	2	3	0	2	4	0	9	9	5	7	11	0	0	0	0	0	0	0	0	67	Bacteria{superkingdom}(100);Bacteroidetes{phylum}(100);Bacteroidia{class}(100);Bacteroidales{order}(100);Porphyromonadaceae{family}(100);{genus}(100);uncultured_bacterium{species}(94)	Bacteria	Bacteroidetes	Bacteroidia	Bacteroidales	Porphyromonadaceae		uncultured_bacterium
OTU437	0	0	0	2	0	0	0	0	0	2	0	1	0	0	0	0	0	0	0	0	0	0	0	0	0	0	0	0	0	0	0	0	5	Bacteria{superkingdom}(100);Bacteroidetes{phylum}(100);Bacteroidia{class}(100);Bacteroidales{order}(100);Porphyromonadaceae{family}(100);Butyricimonas{genus}(100);Unassigned{species}(70)	Bacteria	Bacteroidetes	Bacteroidia	Bacteroidales	Porphyromonadaceae	Butyricimonas	Unassigned
OTU438	1303	8818	1034	221	45	2960	1989	2646	1	10	1	2	1	2	428	1	72	1218	1357	1156	225	777	4	141	1078	309	2539	455	770	178	152	1502	31395	Bacteria{superkingdom}(100);Firmicutes{phylum}(100);Clostridia{class}(100);Clostridiales{order}(100);Clostridiaceae_1{family}(100);Unassigned{genus}(71);Unassigned{species}(55)	Bacteria	Firmicutes	Clostridia	Clostridiales	Clostridiaceae_1	Unassigned	Unassigned
OTU439	1	1	1	2	1	0	0	0	1	1	0	0	0	1	1	1	5	1	2	1	0	1	0	2	2	7	0	3	4	0	1	3	43	Bacteria{superkingdom}(100);Firmicutes{phylum}(100);Clostridia{class}(100);Clostridiales{order}(100);Lachnospiraceae{family}(100);Unassigned{genus}(70);Unassigned{species}(56)	Bacteria	Firmicutes	Clostridia	Clostridiales	Lachnospiraceae	Unassigned	Unassigned
OTU440	0	0	0	0	0	0	0	0	1	0	0	0	0	0	0	0	1	0	0	0	0	0	0	0	0	0	0	0	0	0	0	0	2	Bacteria{superkingdom}(100);Firmicutes{phylum}(100);Clostridia{class}(100);Clostridiales{order}(100);Ruminococcaceae{family}(100);Clostridium_IV{genus}(96);Unassigned{species}(30)	Bacteria	Firmicutes	Clostridia	Clostridiales	Ruminococcaceae	Clostridium_IV	Unassigned
OTU441	5	0	1	0	0	2	1	0	1	0	0	0	0	0	0	1	0	0	0	0	0	0	0	0	0	0	0	0	0	0	0	0	11	Bacteria{superkingdom}(100);Firmicutes{phylum}(100);Clostridia{class}(100);Clostridiales{order}(100);Ruminococcaceae{family}(100);Unassigned{genus}(34);Unassigned{species}(33)	Bacteria	Firmicutes	Clostridia	Clostridiales	Ruminococcaceae	Unassigned	Unassigned
OTU442	0	0	0	0	0	0	0	0	1	0	0	3	0	0	1	0	0	0	0	1	0	0	0	0	0	0	0	0	1	0	0	0	7	Bacteria{superkingdom}(100);Proteobacteria{phylum}(100);Deltaproteobacteria{class}(100);Bdellovibrionales{order}(98);Bdellovibrionaceae{family}(98);Vampirovibrio{genus}(98);uncultured_rumen_bacterium{species}(89)	Bacteria	Proteobacteria	Deltaproteobacteria	Bdellovibrionales	Bdellovibrionaceae	Vampirovibrio	uncultured_rumen_bacterium
OTU443	0	0	0	0	0	0	0	0	1	0	0	0	0	0	0	0	0	1	0	0	0	0	0	0	0	0	0	0	0	0	0	0	2	Bacteria{superkingdom}(100);Firmicutes{phylum}(100);Clostridia{class}(100);Clostridiales{order}(100);Lachnospiraceae{family}(100);{genus}(100);Unassigned{species}(67)	Bacteria	Firmicutes	Clostridia	Clostridiales	Lachnospiraceae		Unassigned
OTU444	0	0	0	0	0	0	0	0	0	0	0	0	0	0	0	9	1	0	0	0	0	0	0	0	0	0	0	0	1	0	0	0	11	Bacteria{superkingdom}(100);Firmicutes{phylum}(100);Clostridia{class}(100);Clostridiales{order}(100);Lachnospiraceae{family}(100);Clostridium_XlVb{genus}(100);uncultured_bacterium{species}(94)	Bacteria	Firmicutes	Clostridia	Clostridiales	Lachnospiraceae	Clostridium_XlVb	uncultured_bacterium
OTU445	0	0	0	0	0	0	0	0	1	2	2	1	0	0	11	1	0	0	0	2	0	0	0	0	0	0	0	0	0	0	0	0	20	Bacteria{superkingdom}(100);Firmicutes{phylum}(100);Clostridia{class}(100);Clostridiales{order}(100);Ruminococcaceae{family}(100);Unassigned{genus}(39);Unassigned{species}(31)	Bacteria	Firmicutes	Clostridia	Clostridiales	Ruminococcaceae	Unassigned	Unassigned
OTU446	0	0	0	0	0	0	0	0	1	0	0	1	2	0	1	2	0	0	0	1	0	0	0	0	0	0	0	0	0	0	0	0	8	Bacteria{superkingdom}(100);Firmicutes{phylum}(100);Clostridia{class}(100);Clostridiales{order}(100);Lachnospiraceae{family}(100);Unassigned{genus}(70);Unassigned{species}(45)	Bacteria	Firmicutes	Clostridia	Clostridiales	Lachnospiraceae	Unassigned	Unassigned
OTU447	0	0	1	0	0	0	0	0	1	0	0	1	2	0	1	3	0	0	0	0	2	1	0	0	0	0	0	0	0	0	0	0	12	Bacteria{superkingdom}(100);Firmicutes{phylum}(100);Clostridia{class}(100);Clostridiales{order}(100);Ruminococcaceae{family}(100);Unassigned{genus}(45);Unassigned{species}(41)	Bacteria	Firmicutes	Clostridia	Clostridiales	Ruminococcaceae	Unassigned	Unassigned
OTU448	0	6	15	3	5	0	3	0	0	0	0	1	0	0	0	0	3	4	4	3	3	1	0	8	10	1	3	2	0	0	0	2	77	Bacteria{superkingdom}(100);Proteobacteria{phylum}(100);Gammaproteobacteria{class}(100);Enterobacteriales{order}(100);Enterobacteriaceae{family}(100);Escherichia/Shigella{genus}(100);Escherichia_coli_K-12{species}(100)	Bacteria	Proteobacteria	Gammaproteobacteria	Enterobacteriales	Enterobacteriaceae	Escherichia/Shigella	Escherichia_coli_K-12
OTU449	0	0	0	0	0	0	0	0	1	0	0	0	0	0	0	0	0	0	0	0	0	0	0	0	0	0	0	0	0	0	0	0	1	Bacteria{superkingdom}(100);Firmicutes{phylum}(100);Clostridia{class}(100);Clostridiales{order}(100);Clostridiales_Incertae_Sedis_XIII{family}(100);Anaerovorax{genus}(100);Unassigned{species}(65)	Bacteria	Firmicutes	Clostridia	Clostridiales	Clostridiales_Incertae_Sedis_XIII	Anaerovorax	Unassigned
OTU450	46	33	299	81	27	166	134	7	1	5	11	2	4	19	5	3	0	0	0	0	0	0	0	0	56	0	13	1	195	20	68	4	1200	Bacteria{superkingdom}(100);Bacteroidetes{phylum}(100);Bacteroidia{class}(100);Bacteroidales{order}(100);Porphyromonadaceae{family}(100);{genus}(85);Unassigned{species}(59)	Bacteria	Bacteroidetes	Bacteroidia	Bacteroidales	Porphyromonadaceae		Unassigned
OTU451	185	25	41	6	7	121	107	1	2	1	3	3	0	0	1	2	36	5	2	0	4	3	0	11	23	3	0	0	129	4	27	0	752	Bacteria{superkingdom}(100);Proteobacteria{phylum}(100);Deltaproteobacteria{class}(100);Desulfovibrionales{order}(100);Desulfovibrionaceae{family}(100);Bilophila{genus}(100);uncultured_Desulfovibrionaceae_bacterium{species}(98)	Bacteria	Proteobacteria	Deltaproteobacteria	Desulfovibrionales	Desulfovibrionaceae	Bilophila	uncultured_Desulfovibrionaceae_bacterium
OTU452	2	0	0	0	13	0	2	0	0	0	0	0	1	0	0	0	0	5	0	1	0	0	0	0	0	0	0	0	603	0	0	0	627	Bacteria{superkingdom}(100);Firmicutes{phylum}(100);Clostridia{class}(100);Clostridiales{order}(100);{family}(90);{genus}(90);Unassigned{species}(17)	Bacteria	Firmicutes	Clostridia	Clostridiales			Unassigned
OTU453	0	0	0	0	0	0	0	0	0	4	1	132	189	0	1	113	0	0	0	0	0	0	0	0	0	0	0	0	0	0	0	0	440	Bacteria{superkingdom}(100);Firmicutes{phylum}(100);Erysipelotrichia{class}(100);Erysipelotrichales{order}(100);Erysipelotrichaceae{family}(100);Erysipelotrichaceae_incertae_sedis{genus}(100);Unassigned{species}(70)	Bacteria	Firmicutes	Erysipelotrichia	Erysipelotrichales	Erysipelotrichaceae	Erysipelotrichaceae_incertae_sedis	Unassigned
OTU454	2	5	13	0	0	3	1	0	0	0	22	1	1	2	0	0	0	0	1	5	2	0	0	0	4	0	0	1	3	0	3	4	73	Bacteria{superkingdom}(100);Firmicutes{phylum}(100);Clostridia{class}(100);Clostridiales{order}(100);Ruminococcaceae{family}(100);{genus}(98);Unassigned{species}(15)	Bacteria	Firmicutes	Clostridia	Clostridiales	Ruminococcaceae		Unassigned
OTU455	0	0	0	0	0	0	0	0	1	0	0	0	0	0	0	0	0	0	1	0	0	0	0	0	0	0	0	0	0	0	0	0	2	Bacteria{superkingdom}(100);Firmicutes{phylum}(100);Clostridia{class}(100);Clostridiales{order}(100);Ruminococcaceae{family}(100);{genus}(97);Unassigned{species}(67)	Bacteria	Firmicutes	Clostridia	Clostridiales	Ruminococcaceae		Unassigned
OTU456	49	0	0	0	0	0	0	0	1	0	3	0	0	0	0	264	0	44	11	1	92	14	0	0	0	0	0	0	0	0	0	0	479	Bacteria{superkingdom}(100);Firmicutes{phylum}(100);Clostridia{class}(100);Clostridiales{order}(100);Ruminococcaceae{family}(98);Unassigned{genus}(74);Unassigned{species}(49)	Bacteria	Firmicutes	Clostridia	Clostridiales	Ruminococcaceae	Unassigned	Unassigned
OTU457	0	0	0	0	0	0	0	0	0	0	0	0	0	0	0	0	0	0	0	0	0	0	0	0	0	0	0	0	0	0	0	0	0	Bacteria{superkingdom}(100);Firmicutes{phylum}(100);Clostridia{class}(100);Clostridiales{order}(100);Lachnospiraceae{family}(100);Unassigned{genus}(74);Unassigned{species}(58)	Bacteria	Firmicutes	Clostridia	Clostridiales	Lachnospiraceae	Unassigned	Unassigned
OTU458	0	0	0	0	0	0	0	0	0	0	0	0	0	0	0	0	0	0	0	0	0	0	0	0	0	0	0	0	0	0	0	0	0	Bacteria{superkingdom}(100);Firmicutes{phylum}(100);Clostridia{class}(100);Clostridiales{order}(100);Lachnospiraceae{family}(100);{genus}(90);Unassigned{species}(44)	Bacteria	Firmicutes	Clostridia	Clostridiales	Lachnospiraceae		Unassigned
OTU459	0	0	0	0	0	0	0	0	0	0	0	0	0	0	3	1	25	15	4	1	0	0	0	89	0	0	0	0	0	0	0	0	138	Bacteria{superkingdom}(100);Firmicutes{phylum}(100);Clostridia{class}(100);Clostridiales{order}(100);Lachnospiraceae{family}(100);{genus}(87);Unassigned{species}(53)	Bacteria	Firmicutes	Clostridia	Clostridiales	Lachnospiraceae		Unassigned
OTU460	121	2	13	2	0	0	0	12	0	0	33	0	0	0	0	0	109	0	1	0	0	0	0	0	0	0	0	0	0	0	0	0	293	Bacteria{superkingdom}(100);Firmicutes{phylum}(100);Clostridia{class}(100);Clostridiales{order}(100);Lachnospiraceae{family}(100);{genus}(100);Unassigned{species}(77)	Bacteria	Firmicutes	Clostridia	Clostridiales	Lachnospiraceae		Unassigned
OTU461	0	0	0	0	0	0	0	0	0	0	0	0	0	0	0	0	2	0	0	0	0	0	0	0	0	0	0	0	0	0	0	0	2	Bacteria{superkingdom}(100);Firmicutes{phylum}(100);Clostridia{class}(100);Clostridiales{order}(100);Lachnospiraceae{family}(100);Unassigned{genus}(73);Unassigned{species}(61)	Bacteria	Firmicutes	Clostridia	Clostridiales	Lachnospiraceae	Unassigned	Unassigned
OTU462	0	0	0	0	0	0	0	0	0	0	0	0	0	0	0	0	0	0	0	0	0	0	0	0	0	0	0	0	0	0	0	0	0	Bacteria{superkingdom}(100);Bacteroidetes{phylum}(100);Bacteroidia{class}(100);Bacteroidales{order}(100);Porphyromonadaceae{family}(100);Unassigned{genus}(67);Unassigned{species}(64)	Bacteria	Bacteroidetes	Bacteroidia	Bacteroidales	Porphyromonadaceae	Unassigned	Unassigned
OTU463	0	0	0	0	0	0	0	0	0	0	0	0	0	0	0	0	0	0	0	0	0	0	0	0	0	0	0	0	0	0	0	0	0	Bacteria{superkingdom}(100);Firmicutes{phylum}(100);Clostridia{class}(100);Clostridiales{order}(100);Lachnospiraceae{family}(100);Unassigned{genus}(51);Unassigned{species}(32)	Bacteria	Firmicutes	Clostridia	Clostridiales	Lachnospiraceae	Unassigned	Unassigned
OTU464	0	0	0	0	0	0	0	0	0	0	0	1	0	0	0	0	0	0	0	0	0	0	0	0	1	0	3	0	1	0	0	1	7	Bacteria{superkingdom}(100);Bacteroidetes{phylum}(100);Bacteroidia{class}(100);Bacteroidales{order}(100);Bacteroidaceae{family}(100);Bacteroides{genus}(100);Unassigned{species}(41)	Bacteria	Bacteroidetes	Bacteroidia	Bacteroidales	Bacteroidaceae	Bacteroides	Unassigned
OTU465	2	0	0	1	0	23	11	0	0	1	0	0	1	3	0	0	14	3	1	1	0	0	0	0	0	1	0	0	1	0	0	1	64	Bacteria{superkingdom}(100);Firmicutes{phylum}(100);Clostridia{class}(100);Clostridiales{order}(100);Lachnospiraceae{family}(100);Acetatifactor{genus}(100);uncultured_bacterium{species}(100)	Bacteria	Firmicutes	Clostridia	Clostridiales	Lachnospiraceae	Acetatifactor	uncultured_bacterium
OTU466	0	0	0	0	0	0	0	0	0	1	0	5	1	0	2	0	0	0	0	0	0	0	0	4	0	0	0	0	0	0	0	0	13	Bacteria{superkingdom}(100);Firmicutes{phylum}(99);{class}(99);{order}(99);{family}(99);{genus}(99);uncultured_rumen_bacterium{species}(95)	Bacteria	Firmicutes					uncultured_rumen_bacterium
OTU467	0	0	0	0	0	0	0	0	0	0	0	0	0	0	0	0	0	0	0	0	0	0	0	0	0	0	0	0	0	0	0	0	0	Bacteria{superkingdom}(100);Firmicutes{phylum}(100);Clostridia{class}(100);Clostridiales{order}(100);Lachnospiraceae{family}(100);Acetatifactor{genus}(81);Unassigned{species}(79)	Bacteria	Firmicutes	Clostridia	Clostridiales	Lachnospiraceae	Acetatifactor	Unassigned
OTU468	0	0	0	0	0	0	0	0	0	0	0	0	0	0	0	0	0	0	0	0	0	0	0	0	0	0	0	0	0	0	0	0	0	Bacteria{superkingdom}(100);Bacteroidetes{phylum}(100);Bacteroidia{class}(100);Bacteroidales{order}(100);Porphyromonadaceae{family}(100);{genus}(100);uncultured_bacterium{species}(97)	Bacteria	Bacteroidetes	Bacteroidia	Bacteroidales	Porphyromonadaceae		uncultured_bacterium
OTU469	24	0	0	0	0	0	0	0	0	0	1	0	0	1	2	32	0	2	0	0	0	0	0	7	0	0	0	0	0	0	0	0	69	Bacteria{superkingdom}(100);Firmicutes{phylum}(100);Clostridia{class}(100);Clostridiales{order}(100);Lachnospiraceae{family}(100);{genus}(94);Unassigned{species}(46)	Bacteria	Firmicutes	Clostridia	Clostridiales	Lachnospiraceae		Unassigned
OTU470	0	0	0	0	0	0	0	0	0	0	0	0	0	0	0	0	0	0	0	0	0	0	0	0	6	6	0	1	33	0	6	0	52	Bacteria{superkingdom}(100);Firmicutes{phylum}(100);Clostridia{class}(100);Clostridiales{order}(100);Ruminococcaceae{family}(100);Clostridium_IV{genus}(100);Unassigned{species}(44)	Bacteria	Firmicutes	Clostridia	Clostridiales	Ruminococcaceae	Clostridium_IV	Unassigned
OTU471	0	0	0	0	0	0	0	0	0	0	0	0	0	0	0	0	0	0	1	0	0	0	0	0	0	0	0	0	0	0	0	0	1	Bacteria{superkingdom}(100);Firmicutes{phylum}(100);Clostridia{class}(100);Clostridiales{order}(100);Lachnospiraceae{family}(100);Eisenbergiella{genus}(100);uncultured_bacterium{species}(99)	Bacteria	Firmicutes	Clostridia	Clostridiales	Lachnospiraceae	Eisenbergiella	uncultured_bacterium
OTU472	0	0	11	1	4	1	4	2	0	0	0	0	0	0	0	0	0	0	0	0	0	0	0	0	0	0	0	0	0	0	0	0	23	Bacteria{superkingdom}(100);Firmicutes{phylum}(100);Clostridia{class}(100);Clostridiales{order}(100);Lachnospiraceae{family}(100);Acetatifactor{genus}(100);uncultured_bacterium{species}(100)	Bacteria	Firmicutes	Clostridia	Clostridiales	Lachnospiraceae	Acetatifactor	uncultured_bacterium
OTU473	0	0	0	1	0	0	0	0	0	0	1	0	0	0	0	1	1	0	0	0	4	0	5	1	0	1	0	0	0	0	0	0	15	Bacteria{superkingdom}(100);Firmicutes{phylum}(100);Clostridia{class}(100);Clostridiales{order}(100);Lachnospiraceae{family}(100);Blautia{genus}(100);Blautia_producta{species}(99)	Bacteria	Firmicutes	Clostridia	Clostridiales	Lachnospiraceae	Blautia	Blautia_producta
OTU474	3	0	0	0	0	0	0	0	0	0	0	0	0	0	0	0	0	0	0	0	0	0	0	0	0	0	0	0	0	0	0	0	3	Bacteria{superkingdom}(100);Firmicutes{phylum}(100);Clostridia{class}(100);Clostridiales{order}(100);Lachnospiraceae{family}(100);Unassigned{genus}(75);Unassigned{species}(25)	Bacteria	Firmicutes	Clostridia	Clostridiales	Lachnospiraceae	Unassigned	Unassigned
OTU475	1	0	0	0	0	0	0	0	0	0	0	0	0	0	0	0	0	1	0	0	6	2	0	0	0	0	0	0	0	0	0	0	10	Bacteria{superkingdom}(100);Firmicutes{phylum}(100);Clostridia{class}(100);Clostridiales{order}(100);Catabacteriaceae{family}(100);Catabacter{genus}(100);uncultured_Clostridiales_bacterium{species}(83)	Bacteria	Firmicutes	Clostridia	Clostridiales	Catabacteriaceae	Catabacter	uncultured_Clostridiales_bacterium
OTU476	0	0	0	0	0	0	0	0	0	0	0	0	0	0	0	0	0	0	0	0	0	0	0	0	0	0	0	0	0	0	0	0	0	Bacteria{superkingdom}(100);Firmicutes{phylum}(100);Clostridia{class}(100);Clostridiales{order}(100);Lachnospiraceae{family}(100);Mobilitalea{genus}(100);uncultured_bacterium{species}(96)	Bacteria	Firmicutes	Clostridia	Clostridiales	Lachnospiraceae	Mobilitalea	uncultured_bacterium
OTU477	0	0	0	0	0	0	0	0	0	0	0	0	0	0	0	0	0	3	3	1	0	3	0	0	0	0	0	0	1	0	0	0	11	Bacteria{superkingdom}(100);Firmicutes{phylum}(100);Erysipelotrichia{class}(100);Erysipelotrichales{order}(100);Erysipelotrichaceae{family}(100);Coprobacillus{genus}(100);uncultured_bacterium{species}(99)	Bacteria	Firmicutes	Erysipelotrichia	Erysipelotrichales	Erysipelotrichaceae	Coprobacillus	uncultured_bacterium
OTU478	0	0	0	0	0	0	0	0	0	0	0	0	0	0	0	0	0	0	0	0	0	0	0	0	0	0	0	0	0	0	0	0	0	Bacteria{superkingdom}(100);Firmicutes{phylum}(95);Clostridia{class}(95);Clostridiales{order}(95);Lachnospiraceae{family}(95);{genus}(90);Unassigned{species}(50)	Bacteria	Firmicutes	Clostridia	Clostridiales	Lachnospiraceae		Unassigned
OTU479	0	0	2	1	2	0	1	0	0	0	0	0	7	0	3	0	0	9	0	0	0	0	1	0	0	0	0	0	0	0	2	0	28	Bacteria{superkingdom}(100);Cyanobacteria/Chloroplast{phylum}(100);Chloroplast{class}(100);{order}(100);Chloroplast{family}(100);Streptophyta{genus}(100);Unassigned{species}(61)	Bacteria	Cyanobacteria/Chloroplast	Chloroplast		Chloroplast	Streptophyta	Unassigned
OTU480	0	0	1	0	0	0	0	0	0	0	0	0	0	0	0	0	0	0	0	0	0	0	0	0	0	0	0	0	0	0	0	0	1	Bacteria{superkingdom}(100);Firmicutes{phylum}(100);Clostridia{class}(100);Clostridiales{order}(100);Lachnospiraceae{family}(100);Clostridium_XlVb{genus}(100);Unassigned{species}(36)	Bacteria	Firmicutes	Clostridia	Clostridiales	Lachnospiraceae	Clostridium_XlVb	Unassigned
OTU481	0	0	0	0	0	0	0	1	0	0	0	0	0	1	0	0	0	0	0	0	0	0	0	0	0	1	0	0	0	0	0	0	3	Bacteria{superkingdom}(100);Firmicutes{phylum}(100);Bacilli{class}(100);Bacillales{order}(100);Bacillaceae_1{family}(100);Bacillus{genus}(100);Bacillus_thuringiensis_serovar_kurstaki_str._YBT-1520{species}(98)	Bacteria	Firmicutes	Bacilli	Bacillales	Bacillaceae_1	Bacillus	Bacillus_thuringiensis_serovar_kurstaki_str._YBT-1520
OTU482	0	0	0	0	0	0	0	0	0	0	0	0	0	0	0	1	0	0	3	0	0	0	0	0	0	0	0	0	1	0	0	0	5	Bacteria{superkingdom}(100);Firmicutes{phylum}(100);{class}(97);{order}(97);{family}(97);{genus}(97);Unassigned{species}(43)	Bacteria	Firmicutes					Unassigned
OTU483	3	1	0	0	0	2	2	0	0	0	0	0	0	0	1	1	0	0	0	1	0	0	0	5	1	0	0	0	4	1	0	0	22	Bacteria{superkingdom}(100);Firmicutes{phylum}(100);Clostridia{class}(100);Clostridiales{order}(100);Lachnospiraceae{family}(100);{genus}(86);Unassigned{species}(41)	Bacteria	Firmicutes	Clostridia	Clostridiales	Lachnospiraceae		Unassigned
OTU484	0	0	0	0	1	0	0	0	0	1	0	0	0	0	22	0	0	0	0	0	0	0	0	0	0	0	0	0	0	0	0	0	24	Bacteria{superkingdom}(100);Tenericutes{phylum}(100);Mollicutes{class}(100);Anaeroplasmatales{order}(100);Anaeroplasmataceae{family}(100);Anaeroplasma{genus}(100);uncultured_bacterium{species}(100)	Bacteria	Tenericutes	Mollicutes	Anaeroplasmatales	Anaeroplasmataceae	Anaeroplasma	uncultured_bacterium
OTU485	21	13	28	65	10	12	2	5	0	7	32	13	21	10	6	0	9	5	12	4	1	8	2	3	10	11	2	10	50	22	22	47	463	Bacteria{superkingdom}(100);Firmicutes{phylum}(100);Clostridia{class}(100);Clostridiales{order}(100);Lachnospiraceae{family}(100);{genus}(95);Clostridiales_bacterium_CIEAF_012{species}(95)	Bacteria	Firmicutes	Clostridia	Clostridiales	Lachnospiraceae		Clostridiales_bacterium_CIEAF_012
OTU486	34	1	11	2	0	111	56	0	0	0	0	0	0	0	0	0	0	0	0	1	0	0	0	0	0	0	0	0	0	0	0	0	216	Bacteria{superkingdom}(100);Firmicutes{phylum}(100);Clostridia{class}(100);Clostridiales{order}(100);Ruminococcaceae{family}(100);Unassigned{genus}(30);Unassigned{species}(30)	Bacteria	Firmicutes	Clostridia	Clostridiales	Ruminococcaceae	Unassigned	Unassigned
OTU487	0	0	1	2	2	0	0	1	0	0	0	0	0	0	0	0	2	0	0	0	0	0	0	1	0	0	0	0	0	0	0	0	9	Bacteria{superkingdom}(100);Actinobacteria{phylum}(99);Actinobacteria{class}(99);Actinomycetales{order}(99);Microbacteriaceae{family}(99);Okibacterium{genus}(99);uncultured_bacterium{species}(99)	Bacteria	Actinobacteria	Actinobacteria	Actinomycetales	Microbacteriaceae	Okibacterium	uncultured_bacterium
OTU488	0	1	1	0	1	0	0	1	0	0	0	0	0	0	0	0	1	1	0	0	0	1	0	1	0	0	0	0	0	0	1	0	9	Bacteria{superkingdom}(100);Cyanobacteria/Chloroplast{phylum}(100);Chloroplast{class}(100);{order}(100);Chloroplast{family}(100);Streptophyta{genus}(100);Sugarcane_phytoplasma{species}(100)	Bacteria	Cyanobacteria/Chloroplast	Chloroplast		Chloroplast	Streptophyta	Sugarcane_phytoplasma
OTU489	4	0	21	2	0	3	74	0	0	0	0	0	0	0	0	0	0	2	0	0	0	3	0	0	0	0	0	0	0	0	0	0	109	Bacteria{superkingdom}(100);Firmicutes{phylum}(100);Clostridia{class}(100);Clostridiales{order}(100);{family}(91);{genus}(91);Unassigned{species}(16)	Bacteria	Firmicutes	Clostridia	Clostridiales			Unassigned
OTU490	0	0	0	0	0	0	0	0	0	0	0	0	0	0	0	0	0	0	0	0	0	0	0	0	0	0	0	0	0	0	0	0	0	Bacteria{superkingdom}(100);Firmicutes{phylum}(100);Clostridia{class}(100);Clostridiales{order}(100);Lachnospiraceae{family}(100);Unassigned{genus}(74);Unassigned{species}(30)	Bacteria	Firmicutes	Clostridia	Clostridiales	Lachnospiraceae	Unassigned	Unassigned
OTU491	0	0	0	0	0	0	0	0	0	0	0	0	0	0	0	18	43	1	2	12	0	1	0	11	0	0	0	0	3	0	0	0	91	Bacteria{superkingdom}(100);Firmicutes{phylum}(100);Clostridia{class}(100);Clostridiales{order}(100);Lachnospiraceae{family}(100);Lachnospiracea_incertae_sedis{genus}(96);Unassigned{species}(64)	Bacteria	Firmicutes	Clostridia	Clostridiales	Lachnospiraceae	Lachnospiracea_incertae_sedis	Unassigned
OTU492	2	0	0	0	0	0	3	0	0	0	0	0	0	1	0	0	0	2	0	0	0	4	0	0	1	0	0	1	0	1	0	0	15	Bacteria{superkingdom}(100);Firmicutes{phylum}(100);{class}(100);{order}(100);{family}(100);{genus}(100);uncultured_rumen_bacterium{species}(86)	Bacteria	Firmicutes					uncultured_rumen_bacterium
OTU493	0	0	0	0	0	0	0	0	0	0	0	0	1	0	0	0	0	0	0	0	0	0	1	0	0	0	0	0	0	0	0	0	2	Bacteria{superkingdom}(100);Firmicutes{phylum}(100);Clostridia{class}(100);Clostridiales{order}(100);Lachnospiraceae{family}(100);Clostridium_XlVa{genus}(94);Unassigned{species}(36)	Bacteria	Firmicutes	Clostridia	Clostridiales	Lachnospiraceae	Clostridium_XlVa	Unassigned
OTU494	0	0	0	0	0	2	2	0	0	0	0	0	0	0	0	0	2	1	1	0	0	0	0	1	0	0	0	0	0	0	0	0	9	Bacteria{superkingdom}(100);Firmicutes{phylum}(100);Clostridia{class}(100);Clostridiales{order}(100);Lachnospiraceae{family}(100);Acetatifactor{genus}(100);uncultured_bacterium{species}(100)	Bacteria	Firmicutes	Clostridia	Clostridiales	Lachnospiraceae	Acetatifactor	uncultured_bacterium
OTU495	3659	5906	151	761	168	1784	303	2828	0	53	18	8	10	378	344	1	9	6339	570	1638	420	3663	45	61	15208	8583	4729	3074	5466	802	1401	11820	80200	Bacteria{superkingdom}(100);Firmicutes{phylum}(100);Erysipelotrichia{class}(100);Erysipelotrichales{order}(100);Erysipelotrichaceae{family}(100);Turicibacter{genus}(100);uncultured_bacterium{species}(100)	Bacteria	Firmicutes	Erysipelotrichia	Erysipelotrichales	Erysipelotrichaceae	Turicibacter	uncultured_bacterium
OTU496	0	0	0	0	0	0	0	0	0	0	0	0	0	0	0	0	0	0	0	0	0	0	0	0	0	0	0	0	0	0	0	0	0	Bacteria{superkingdom}(100);Firmicutes{phylum}(100);Clostridia{class}(100);Clostridiales{order}(100);Lachnospiraceae{family}(100);Unassigned{genus}(77);Unassigned{species}(43)	Bacteria	Firmicutes	Clostridia	Clostridiales	Lachnospiraceae	Unassigned	Unassigned
OTU497	12	0	0	0	0	0	0	0	0	0	1	0	0	0	0	0	0	0	0	0	0	0	0	0	0	0	0	0	0	0	0	0	13	Bacteria{superkingdom}(100);Firmicutes{phylum}(100);Clostridia{class}(100);Clostridiales{order}(100);Ruminococcaceae{family}(100);Anaerotruncus{genus}(100);uncultured_organism{species}(100)	Bacteria	Firmicutes	Clostridia	Clostridiales	Ruminococcaceae	Anaerotruncus	uncultured_organism
OTU498	44	3	111	4	35	16	54	2	0	0	0	0	0	3	0	0	0	0	0	1	0	0	0	0	4	0	6	0	10	0	0	0	293	Bacteria{superkingdom}(100);Firmicutes{phylum}(100);Clostridia{class}(100);Clostridiales{order}(100);{family}(83);{genus}(83);Unassigned{species}(58)	Bacteria	Firmicutes	Clostridia	Clostridiales			Unassigned
OTU499	0	0	0	0	0	0	0	0	0	0	0	1	2	0	0	0	0	0	0	0	0	0	0	0	0	0	1	0	0	0	0	0	4	Bacteria{superkingdom}(100);Proteobacteria{phylum}(100);Gammaproteobacteria{class}(100);Xanthomonadales{order}(100);Xanthomonadaceae{family}(100);Stenotrophomonas{genus}(100);[Pseudomonas]_geniculata{species}(100)	Bacteria	Proteobacteria	Gammaproteobacteria	Xanthomonadales	Xanthomonadaceae	Stenotrophomonas	[Pseudomonas]_geniculata
OTU500	1	0	0	0	0	0	0	0	0	0	0	0	0	0	0	0	2	0	0	0	0	0	1	0	0	0	0	0	0	0	0	0	4	Bacteria{superkingdom}(100);Proteobacteria{phylum}(100);Gammaproteobacteria{class}(100);Enterobacteriales{order}(100);Enterobacteriaceae{family}(100);Citrobacter{genus}(97);Citrobacter_amalonaticus{species}(95)	Bacteria	Proteobacteria	Gammaproteobacteria	Enterobacteriales	Enterobacteriaceae	Citrobacter	Citrobacter_amalonaticus
OTU501	63	24	371	8	1	54	49	2	0	0	0	0	0	0	0	0	0	0	0	9	14	0	0	64	0	0	0	0	0	0	0	0	659	Bacteria{superkingdom}(100);Firmicutes{phylum}(100);Clostridia{class}(100);Clostridiales{order}(100);Ruminococcaceae{family}(100);Unassigned{genus}(61);Unassigned{species}(22)	Bacteria	Firmicutes	Clostridia	Clostridiales	Ruminococcaceae	Unassigned	Unassigned
OTU502	0	0	0	5	0	0	0	0	0	0	0	0	0	0	0	0	0	0	0	0	0	0	0	0	1	0	0	0	0	0	0	0	6	Bacteria{superkingdom}(100);Firmicutes{phylum}(100);Bacilli{class}(100);Bacillales{order}(100);Bacillaceae_1{family}(100);Geobacillus{genus}(100);Geobacillus_toebii{species}(100)	Bacteria	Firmicutes	Bacilli	Bacillales	Bacillaceae_1	Geobacillus	Geobacillus_toebii
OTU503	0	0	1	0	0	0	3	0	0	4	0	0	0	0	0	4	0	0	0	0	0	0	0	0	0	0	0	0	2	0	0	0	14	Bacteria{superkingdom}(100);Firmicutes{phylum}(100);Clostridia{class}(100);Clostridiales{order}(100);Ruminococcaceae{family}(99);{genus}(84);Unassigned{species}(71)	Bacteria	Firmicutes	Clostridia	Clostridiales	Ruminococcaceae		Unassigned
OTU504	0	0	1	0	1	2	0	3	0	0	0	0	1	0	0	0	1	0	1	0	0	0	0	0	0	1	0	2	0	1	1	1	16	Bacteria{superkingdom}(100);Actinobacteria{phylum}(100);Actinobacteria{class}(100);Actinomycetales{order}(100);Corynebacteriaceae{family}(100);Corynebacterium{genus}(100);Corynebacterium_mastitidis{species}(100)	Bacteria	Actinobacteria	Actinobacteria	Actinomycetales	Corynebacteriaceae	Corynebacterium	Corynebacterium_mastitidis
OTU505	0	0	0	0	0	0	0	0	0	0	0	0	0	0	1	0	0	0	0	0	0	0	0	0	0	0	0	0	0	0	0	0	1	Bacteria{superkingdom}(100);Proteobacteria{phylum}(100);Betaproteobacteria{class}(100);Burkholderiales{order}(100);Comamonadaceae{family}(100);Delftia{genus}(100);Delftia_tsuruhatensis{species}(85)	Bacteria	Proteobacteria	Betaproteobacteria	Burkholderiales	Comamonadaceae	Delftia	Delftia_tsuruhatensis
OTU506	0	0	0	0	0	0	0	0	0	0	2	1	0	0	0	1	1	0	0	0	0	0	1	0	0	0	0	0	0	0	0	0	6	Bacteria{superkingdom}(100);Firmicutes{phylum}(100);Clostridia{class}(100);Clostridiales{order}(100);Lachnospiraceae{family}(100);{genus}(86);Unassigned{species}(24)	Bacteria	Firmicutes	Clostridia	Clostridiales	Lachnospiraceae		Unassigned
OTU507	0	0	0	0	0	0	0	0	0	0	0	0	0	0	0	0	0	0	0	0	0	0	0	0	0	0	0	0	0	0	0	0	0	Bacteria{superkingdom}(100);Firmicutes{phylum}(100);Clostridia{class}(100);Clostridiales{order}(100);Lachnospiraceae{family}(100);Unassigned{genus}(65);Unassigned{species}(53)	Bacteria	Firmicutes	Clostridia	Clostridiales	Lachnospiraceae	Unassigned	Unassigned
OTU508	0	2	2	0	2	6	0	88	0	0	1	0	0	0	0	1	0	1	0	0	0	0	7	0	0	1	0	0	1	0	13	2	127	Bacteria{superkingdom}(100);Firmicutes{phylum}(100);Bacilli{class}(100);Bacillales{order}(100);Staphylococcaceae{family}(100);Staphylococcus{genus}(100);Unassigned{species}(64)	Bacteria	Firmicutes	Bacilli	Bacillales	Staphylococcaceae	Staphylococcus	Unassigned
OTU509	0	0	0	0	0	0	0	0	0	0	0	0	1	0	0	0	0	0	0	0	0	0	0	0	0	0	0	0	0	0	0	0	1	Bacteria{superkingdom}(100);Firmicutes{phylum}(100);Clostridia{class}(100);Clostridiales{order}(100);Ruminococcaceae{family}(90);Unassigned{genus}(52);Unassigned{species}(29)	Bacteria	Firmicutes	Clostridia	Clostridiales	Ruminococcaceae	Unassigned	Unassigned
OTU510	0	0	1	0	0	0	0	0	0	0	0	0	0	0	1	0	0	0	0	0	0	0	0	0	0	0	0	0	0	0	0	0	2	Bacteria{superkingdom}(100);Firmicutes{phylum}(100);Bacilli{class}(100);Bacillales{order}(100);Staphylococcaceae{family}(100);Staphylococcus{genus}(100);Staphylococcus_lentus{species}(83)	Bacteria	Firmicutes	Bacilli	Bacillales	Staphylococcaceae	Staphylococcus	Staphylococcus_lentus
OTU511	75	17	131	353	187	42	26	112	0	0	0	0	0	0	0	0	17	7	5	7	6	2	0	16	88	24	3	9	11	18	1	15	1172	Bacteria{superkingdom}(100);Firmicutes{phylum}(100);Clostridia{class}(100);Clostridiales{order}(100);Unassigned{family}(65);Unassigned{genus}(36);Unassigned{species}(23)	Bacteria	Firmicutes	Clostridia	Clostridiales	Unassigned	Unassigned	Unassigned
OTU512	10	0	19	0	0	8	7	0	0	0	0	1	0	0	0	1	1	1	0	0	0	0	0	1	1	0	0	0	2	0	0	0	52	Bacteria{superkingdom}(100);Firmicutes{phylum}(100);Clostridia{class}(100);Clostridiales{order}(100);Unassigned{family}(49);Unassigned{genus}(49);Unassigned{species}(23)	Bacteria	Firmicutes	Clostridia	Clostridiales	Unassigned	Unassigned	Unassigned
OTU513	1	0	0	0	0	0	0	0	0	5	0	0	2	0	3	4	2	7	3	2	1	30	0	1	0	0	0	0	0	0	0	0	61	Bacteria{superkingdom}(100);Firmicutes{phylum}(100);Clostridia{class}(100);Clostridiales{order}(100);Lachnospiraceae{family}(100);Unassigned{genus}(76);Unassigned{species}(76)	Bacteria	Firmicutes	Clostridia	Clostridiales	Lachnospiraceae	Unassigned	Unassigned
OTU514	0	0	0	0	0	0	0	0	0	0	0	0	0	0	0	0	0	0	0	1	0	0	0	0	0	0	0	0	0	0	0	0	1	Bacteria{superkingdom}(100);Firmicutes{phylum}(100);Clostridia{class}(100);Clostridiales{order}(100);Lachnospiraceae{family}(100);Marvinbryantia{genus}(100);uncultured_bacterium{species}(100)	Bacteria	Firmicutes	Clostridia	Clostridiales	Lachnospiraceae	Marvinbryantia	uncultured_bacterium
OTU515	0	0	0	0	0	0	0	0	0	0	0	0	0	0	1	0	0	0	0	0	0	0	0	0	0	0	0	0	0	0	0	0	1	Bacteria{superkingdom}(100);Firmicutes{phylum}(95);Clostridia{class}(94);Clostridiales{order}(94);Unassigned{family}(26);Unassigned{genus}(26);Unassigned{species}(26)	Bacteria	Firmicutes	Clostridia	Clostridiales	Unassigned	Unassigned	Unassigned
OTU516	0	0	0	0	0	0	0	0	0	0	0	0	0	0	0	0	0	0	0	0	0	0	0	0	0	0	0	0	0	0	0	0	0	Bacteria{superkingdom}(100);Bacteroidetes{phylum}(100);Bacteroidia{class}(100);Bacteroidales{order}(100);Porphyromonadaceae{family}(100);{genus}(99);uncultured_bacterium{species}(99)	Bacteria	Bacteroidetes	Bacteroidia	Bacteroidales	Porphyromonadaceae		uncultured_bacterium
OTU517	0	0	0	1	0	1	0	0	0	0	0	4	0	0	0	1	1	0	0	0	6	0	0	0	0	0	0	0	0	0	0	0	14	Bacteria{superkingdom}(100);Firmicutes{phylum}(100);Clostridia{class}(100);Clostridiales{order}(100);Lachnospiraceae{family}(100);Clostridium_XlVa{genus}(100);Clostridium_clostridioforme{species}(81)	Bacteria	Firmicutes	Clostridia	Clostridiales	Lachnospiraceae	Clostridium_XlVa	Clostridium_clostridioforme
OTU518	0	0	0	0	0	0	0	0	0	0	0	0	0	0	0	0	0	0	0	0	0	0	0	0	0	0	0	0	0	0	0	0	0	Bacteria{superkingdom}(100);Firmicutes{phylum}(100);Clostridia{class}(100);Clostridiales{order}(100);Ruminococcaceae{family}(100);Unassigned{genus}(75);Unassigned{species}(48)	Bacteria	Firmicutes	Clostridia	Clostridiales	Ruminococcaceae	Unassigned	Unassigned
OTU519	0	0	0	0	0	0	0	0	0	1	0	1	0	0	0	0	0	0	0	0	0	0	0	0	0	0	0	0	0	0	0	0	2	Bacteria{superkingdom}(100);Bacteroidetes{phylum}(100);Bacteroidia{class}(100);Bacteroidales{order}(100);Porphyromonadaceae{family}(100);{genus}(96);uncultured_bacterium{species}(96)	Bacteria	Bacteroidetes	Bacteroidia	Bacteroidales	Porphyromonadaceae		uncultured_bacterium
OTU520	0	0	1	1	0	0	0	0	0	0	1	0	0	0	1	0	0	1	0	1	0	0	0	0	0	0	0	2	2	0	0	0	10	Bacteria{superkingdom}(100);Firmicutes{phylum}(100);Bacilli{class}(100);Bacillales{order}(100);Bacillaceae_1{family}(100);Bacillus{genus}(100);Bacillus_licheniformis_DSM_13_=_ATCC_14580{species}(97)	Bacteria	Firmicutes	Bacilli	Bacillales	Bacillaceae_1	Bacillus	Bacillus_licheniformis_DSM_13_=_ATCC_14580
OTU521	0	0	4	0	0	3	4	0	0	0	0	0	0	0	0	0	1	0	1	0	0	1	0	1	0	0	0	0	0	0	0	0	15	Bacteria{superkingdom}(100);Firmicutes{phylum}(100);Clostridia{class}(100);Clostridiales{order}(100);Lachnospiraceae{family}(100);Acetatifactor{genus}(100);uncultured_bacterium{species}(100)	Bacteria	Firmicutes	Clostridia	Clostridiales	Lachnospiraceae	Acetatifactor	uncultured_bacterium
OTU522	7	34	52	58	20	30	7	13	0	0	1	0	1	0	0	0	1	3	7	1	14	1	2	3	15	21	3	6	25	1	91	4	421	Bacteria{superkingdom}(100);Firmicutes{phylum}(100);Bacilli{class}(100);Lactobacillales{order}(100);Enterococcaceae{family}(100);Enterococcus{genus}(100);unidentified_marine_bacterioplankton{species}(99)	Bacteria	Firmicutes	Bacilli	Lactobacillales	Enterococcaceae	Enterococcus	unidentified_marine_bacterioplankton
OTU523	0	0	0	0	0	0	0	0	0	0	0	0	0	0	0	0	0	0	0	0	0	0	0	0	0	0	0	0	0	0	0	0	0	Bacteria{superkingdom}(100);Firmicutes{phylum}(100);Clostridia{class}(100);Clostridiales{order}(100);Lachnospiraceae{family}(100);Clostridium_XlVb{genus}(100);Unassigned{species}(43)	Bacteria	Firmicutes	Clostridia	Clostridiales	Lachnospiraceae	Clostridium_XlVb	Unassigned
OTU524	0	0	0	0	0	0	0	0	0	0	0	0	0	0	0	0	0	0	0	0	0	0	0	0	0	0	0	0	0	0	0	0	0	Bacteria{superkingdom}(87);Unassigned{phylum}(23);Unassigned{class}(23);Unassigned{order}(23);Unassigned{family}(23);Unassigned{genus}(23);Unassigned{species}(16)	Bacteria	Unassigned	Unassigned	Unassigned	Unassigned	Unassigned	Unassigned
OTU525	0	0	0	0	2	0	0	0	0	0	0	0	0	0	0	0	0	0	0	0	0	0	0	0	0	1	0	0	0	0	1	0	4	Bacteria{superkingdom}(100);Proteobacteria{phylum}(100);Alphaproteobacteria{class}(100);Rhizobiales{order}(100);Methylobacteriaceae{family}(100);Methylobacterium{genus}(100);Unassigned{species}(59)	Bacteria	Proteobacteria	Alphaproteobacteria	Rhizobiales	Methylobacteriaceae	Methylobacterium	Unassigned
OTU526	1	1	2	4	1	1	0	6	0	0	1	0	1	2	0	1	0	1	3	1	0	0	3	0	2	7	0	1	2	2	2	3	48	Bacteria{superkingdom}(100);Proteobacteria{phylum}(100);Betaproteobacteria{class}(100);Burkholderiales{order}(100);Burkholderiaceae{family}(100);Ralstonia{genus}(100);uncultured_proteobacterium{species}(85)	Bacteria	Proteobacteria	Betaproteobacteria	Burkholderiales	Burkholderiaceae	Ralstonia	uncultured_proteobacterium
OTU527	0	0	0	0	0	0	0	0	0	0	0	0	0	0	0	0	0	0	0	0	3	0	0	0	0	0	0	0	0	0	0	0	3	Bacteria{superkingdom}(100);Firmicutes{phylum}(100);Clostridia{class}(100);Clostridiales{order}(100);Lachnospiraceae{family}(100);Unassigned{genus}(13);Unassigned{species}(7)	Bacteria	Firmicutes	Clostridia	Clostridiales	Lachnospiraceae	Unassigned	Unassigned
OTU528	0	2	0	3	2	0	0	1	0	3	0	0	1	0	0	1	13	32	0	5	1	22	29	3	2	0	0	0	0	0	1	1	122	Bacteria{superkingdom}(100);Proteobacteria{phylum}(100);Betaproteobacteria{class}(100);Burkholderiales{order}(100);Burkholderiaceae{family}(100);Ralstonia{genus}(100);Unassigned{species}(56)	Bacteria	Proteobacteria	Betaproteobacteria	Burkholderiales	Burkholderiaceae	Ralstonia	Unassigned
OTU529	0	0	0	0	0	0	0	0	0	0	0	0	0	0	0	0	0	0	0	0	0	0	0	0	0	0	0	0	0	0	0	0	0	Bacteria{superkingdom}(100);Cyanobacteria/Chloroplast{phylum}(96);Chloroplast{class}(92);{order}(92);Chloroplast{family}(92);Streptophyta{genus}(84);Unassigned{species}(40)	Bacteria	Cyanobacteria/Chloroplast	Chloroplast		Chloroplast	Streptophyta	Unassigned
OTU530	0	1	0	0	1	0	0	4	0	0	1	1	0	0	1	0	0	1	0	0	0	0	1	0	1	2	0	1	1	0	0	0	16	Bacteria{superkingdom}(100);Proteobacteria{phylum}(100);Betaproteobacteria{class}(100);Burkholderiales{order}(100);Burkholderiaceae{family}(100);Burkholderia{genus}(100);Unassigned{species}(43)	Bacteria	Proteobacteria	Betaproteobacteria	Burkholderiales	Burkholderiaceae	Burkholderia	Unassigned
OTU531	0	0	0	0	0	0	0	0	0	0	0	0	0	0	0	0	0	0	0	0	0	0	0	0	0	0	0	0	0	0	0	0	0	Bacteria{superkingdom}(91);Unassigned{phylum}(20);Unassigned{class}(20);Unassigned{order}(20);Unassigned{family}(20);Unassigned{genus}(20);Unassigned{species}(13)	Bacteria	Unassigned	Unassigned	Unassigned	Unassigned	Unassigned	Unassigned
OTU532	0	0	0	1	0	0	0	0	0	0	0	0	0	0	0	0	0	0	0	0	0	0	0	0	0	0	0	0	0	0	0	0	1	Bacteria{superkingdom}(100);Firmicutes{phylum}(100);Clostridia{class}(100);Clostridiales{order}(100);Lachnospiraceae{family}(100);Unassigned{genus}(61);Unassigned{species}(57)	Bacteria	Firmicutes	Clostridia	Clostridiales	Lachnospiraceae	Unassigned	Unassigned
OTU533	100	1	0	0	0	1	4	0	0	0	0	0	0	5	0	0	1	77	0	32	3	6	1	0	51	1	18	1	128	4	1	1	436	Bacteria{superkingdom}(100);Bacteroidetes{phylum}(100);Bacteroidia{class}(100);Bacteroidales{order}(100);Bacteroidaceae{family}(100);Bacteroides{genus}(100);Unassigned{species}(43)	Bacteria	Bacteroidetes	Bacteroidia	Bacteroidales	Bacteroidaceae	Bacteroides	Unassigned
OTU534	0	3	0	32	0	3	2	0	0	27	8	0	0	2	52	8	1	2	0	3	0	0	0	0	0	0	0	0	0	5	24	1	173	Bacteria{superkingdom}(100);Firmicutes{phylum}(100);Erysipelotrichia{class}(100);Erysipelotrichales{order}(100);Erysipelotrichaceae{family}(100);Clostridium_XVIII{genus}(100);Clostridium_cocleatum{species}(100)	Bacteria	Firmicutes	Erysipelotrichia	Erysipelotrichales	Erysipelotrichaceae	Clostridium_XVIII	Clostridium_cocleatum
OTU535	0	0	0	0	2	0	0	0	0	0	0	0	0	0	0	0	0	0	0	0	0	0	0	0	0	0	0	0	0	0	0	0	2	Bacteria{superkingdom}(100);Proteobacteria{phylum}(100);Deltaproteobacteria{class}(100);Bdellovibrionales{order}(100);Bdellovibrionaceae{family}(100);Vampirovibrio{genus}(100);uncultured_rumen_bacterium{species}(100)	Bacteria	Proteobacteria	Deltaproteobacteria	Bdellovibrionales	Bdellovibrionaceae	Vampirovibrio	uncultured_rumen_bacterium
OTU536	0	0	0	0	0	0	0	0	0	0	2380	0	0	0	0	0	0	0	0	0	0	1	101	0	5	0	1	0	89	0	0	0	2577	Bacteria{superkingdom}(100);Firmicutes{phylum}(100);Clostridia{class}(100);Clostridiales{order}(100);Lachnospiraceae{family}(100);{genus}(100);Lachnospiraceae_bacterium_AJ110941{species}(100)	Bacteria	Firmicutes	Clostridia	Clostridiales	Lachnospiraceae		Lachnospiraceae_bacterium_AJ110941
OTU537	2	0	0	0	0	0	0	0	0	0	0	0	0	0	0	0	0	9	0	3	0	10	0	0	0	0	0	0	0	0	0	0	24	Bacteria{superkingdom}(100);Bacteroidetes{phylum}(100);Bacteroidia{class}(100);Bacteroidales{order}(100);Bacteroidaceae{family}(100);Bacteroides{genus}(100);Bacteroides_caccae{species}(97)	Bacteria	Bacteroidetes	Bacteroidia	Bacteroidales	Bacteroidaceae	Bacteroides	Bacteroides_caccae
OTU538	70	3	2	0	0	1	2	4	0	0	3	0	0	0	0	5	9	0	0	0	0	0	0	0	0	0	1	0	16	0	0	1	117	Bacteria{superkingdom}(100);Firmicutes{phylum}(100);Erysipelotrichia{class}(100);Erysipelotrichales{order}(100);Erysipelotrichaceae{family}(100);Erysipelotrichaceae_incertae_sedis{genus}(99);Unassigned{species}(74)	Bacteria	Firmicutes	Erysipelotrichia	Erysipelotrichales	Erysipelotrichaceae	Erysipelotrichaceae_incertae_sedis	Unassigned
OTU539	0	0	0	0	0	0	0	0	0	0	0	0	0	0	0	0	0	0	0	2	0	0	0	0	0	0	8	0	0	0	0	0	10	Bacteria{superkingdom}(100);Proteobacteria{phylum}(100);Deltaproteobacteria{class}(95);Bdellovibrionales{order}(95);Bdellovibrionaceae{family}(95);Vampirovibrio{genus}(95);Unassigned{species}(71)	Bacteria	Proteobacteria	Deltaproteobacteria	Bdellovibrionales	Bdellovibrionaceae	Vampirovibrio	Unassigned
OTU540	0	1	0	1	0	0	0	0	0	0	0	0	0	0	0	2	0	0	0	26	4	45	3	0	2	0	0	1	18	4	1	1	109	Bacteria{superkingdom}(100);Firmicutes{phylum}(100);Clostridia{class}(100);Clostridiales{order}(100);Ruminococcaceae{family}(100);Ruminococcus{genus}(100);Unassigned{species}(73)	Bacteria	Firmicutes	Clostridia	Clostridiales	Ruminococcaceae	Ruminococcus	Unassigned
OTU541	0	0	0	0	0	0	0	0	0	0	0	0	0	0	0	0	0	0	0	13	3	15	0	16	0	0	0	0	0	0	0	0	47	Bacteria{superkingdom}(100);Proteobacteria{phylum}(99);Alphaproteobacteria{class}(99);Rhodospirillales{order}(92);Rhodospirillaceae{family}(92);Aestuariispira{genus}(88);Unassigned{species}(44)	Bacteria	Proteobacteria	Alphaproteobacteria	Rhodospirillales	Rhodospirillaceae	Aestuariispira	Unassigned
OTU542	92	81	134	154	199	159	13	446	0	0	0	0	0	0	0	0	0	0	0	0	0	0	0	0	34	53	6	20	26	21	25	53	1516	Bacteria{superkingdom}(100);Firmicutes{phylum}(100);Bacilli{class}(100);Lactobacillales{order}(100);Streptococcaceae{family}(100);Lactococcus{genus}(100);uncultured_organism{species}(100)	Bacteria	Firmicutes	Bacilli	Lactobacillales	Streptococcaceae	Lactococcus	uncultured_organism
OTU543	1	0	0	1	0	0	0	0	0	0	0	0	0	0	0	0	0	0	10	161	0	510	5	0	1	0	0	0	0	0	0	0	689	Bacteria{superkingdom}(100);Proteobacteria{phylum}(100);Epsilonproteobacteria{class}(100);Campylobacterales{order}(100);Helicobacteraceae{family}(100);Helicobacter{genus}(100);Unassigned{species}(62)	Bacteria	Proteobacteria	Epsilonproteobacteria	Campylobacterales	Helicobacteraceae	Helicobacter	Unassigned
OTU544	1	0	0	0	0	0	0	0	0	0	0	0	0	0	0	0	0	0	0	1	0	1	1	0	0	1	0	0	0	0	1	0	6	Bacteria{superkingdom}(100);Actinobacteria{phylum}(100);Actinobacteria{class}(100);Coriobacteriales{order}(100);Coriobacteriaceae{family}(100);{genus}(97);uncultured_bacterium{species}(93)	Bacteria	Actinobacteria	Actinobacteria	Coriobacteriales	Coriobacteriaceae		uncultured_bacterium
OTU545	11	16	17	29	35	21	0	74	0	0	0	0	0	0	0	0	0	0	0	0	0	0	0	0	8	4	3	22	2	3	9	9	263	Bacteria{superkingdom}(100);Firmicutes{phylum}(100);Bacilli{class}(100);Lactobacillales{order}(100);Lactobacillaceae{family}(100);Lactobacillus{genus}(100);Unassigned{species}(55)	Bacteria	Firmicutes	Bacilli	Lactobacillales	Lactobacillaceae	Lactobacillus	Unassigned
OTU546	10	0	0	0	0	0	0	0	0	21	7	1	2	0	1	1	0	5	0	5	0	32	0	0	0	0	0	0	0	0	0	0	85	Bacteria{superkingdom}(100);Bacteroidetes{phylum}(100);Bacteroidia{class}(100);Bacteroidales{order}(100);Rikenellaceae{family}(100);Alistipes{genus}(100);Candidatus_Alistipes_marseilloanorexicus_AP11{species}(100)	Bacteria	Bacteroidetes	Bacteroidia	Bacteroidales	Rikenellaceae	Alistipes	Candidatus_Alistipes_marseilloanorexicus_AP11
OTU547	0	2	3	3	2	0	0	1	0	0	0	0	1	0	0	0	0	2	0	0	0	0	0	0	1	5	1	1	1	0	2	3	28	Bacteria{superkingdom}(100);Actinobacteria{phylum}(100);Actinobacteria{class}(100);Actinomycetales{order}(100);Nocardiaceae{family}(100);Rhodococcus{genus}(100);Rhodococcus_qingshengii{species}(100)	Bacteria	Actinobacteria	Actinobacteria	Actinomycetales	Nocardiaceae	Rhodococcus	Rhodococcus_qingshengii
OTU548	0	0	0	0	0	0	0	0	0	3	0	2	0	0	0	0	0	0	0	0	0	0	0	0	0	0	0	0	0	0	0	0	5	Bacteria{superkingdom}(100);Tenericutes{phylum}(100);Mollicutes{class}(100);Mycoplasmatales{order}(100);Mycoplasmataceae{family}(100);Mycoplasma{genus}(100);Mycoplasma_sualvi{species}(100)	Bacteria	Tenericutes	Mollicutes	Mycoplasmatales	Mycoplasmataceae	Mycoplasma	Mycoplasma_sualvi
OTU549	0	0	0	0	0	0	0	0	0	1	0	0	1	0	0	0	0	0	0	0	0	0	0	0	0	0	0	0	0	0	0	0	2	Bacteria{superkingdom}(100);Proteobacteria{phylum}(100);Betaproteobacteria{class}(100);Burkholderiales{order}(100);Burkholderiaceae{family}(100);Burkholderia{genus}(100);Unassigned{species}(76)	Bacteria	Proteobacteria	Betaproteobacteria	Burkholderiales	Burkholderiaceae	Burkholderia	Unassigned
OTU550	0	1	8	0	0	3	0	0	0	0	1	0	0	0	0	0	0	0	0	0	27	0	1	0	0	0	0	1	0	0	0	1	43	Bacteria{superkingdom}(100);Bacteroidetes{phylum}(100);Bacteroidia{class}(100);Bacteroidales{order}(100);Bacteroidaceae{family}(100);Bacteroides{genus}(100);Bacteroides_uniformis{species}(100)	Bacteria	Bacteroidetes	Bacteroidia	Bacteroidales	Bacteroidaceae	Bacteroides	Bacteroides_uniformis
OTU551	11	1	13	3	70	0	1	16	0	0	0	0	0	0	0	0	0	8	0	0	3	0	0	0	0	1	0	0	0	0	6	0	133	Bacteria{superkingdom}(100);Firmicutes{phylum}(100);Bacilli{class}(100);Lactobacillales{order}(100);Enterococcaceae{family}(100);Enterococcus{genus}(100);Unassigned{species}(50)	Bacteria	Firmicutes	Bacilli	Lactobacillales	Enterococcaceae	Enterococcus	Unassigned
OTU552	0	0	0	0	0	0	0	0	0	0	1	0	0	0	0	0	0	2	0	11	0	5	6	1	0	0	0	0	11	1	0	2	40	Bacteria{superkingdom}(100);Firmicutes{phylum}(100);Clostridia{class}(100);Clostridiales{order}(100);Ruminococcaceae{family}(100);Unassigned{genus}(62);Unassigned{species}(48)	Bacteria	Firmicutes	Clostridia	Clostridiales	Ruminococcaceae	Unassigned	Unassigned
OTU553	0	0	0	0	0	0	0	0	0	2	0	10	0	0	1	0	0	0	0	0	0	0	0	0	0	0	0	0	9	0	0	1	23	Bacteria{superkingdom}(100);Firmicutes{phylum}(100);Clostridia{class}(100);Clostridiales{order}(100);Lachnospiraceae{family}(100);{genus}(100);Clostridium_sp._Culture-27{species}(100)	Bacteria	Firmicutes	Clostridia	Clostridiales	Lachnospiraceae		Clostridium_sp._Culture-27
OTU554	2	0	0	0	0	0	1	0	0	0	2	0	0	0	0	0	0	1	0	0	0	0	0	0	0	0	0	0	3	0	4	0	13	Bacteria{superkingdom}(100);Proteobacteria{phylum}(100);Gammaproteobacteria{class}(100);Enterobacteriales{order}(100);Enterobacteriaceae{family}(100);Proteus{genus}(100);uncultured_gamma_proteobacterium{species}(100)	Bacteria	Proteobacteria	Gammaproteobacteria	Enterobacteriales	Enterobacteriaceae	Proteus	uncultured_gamma_proteobacterium
OTU555	0	0	1	0	0	0	0	0	0	0	0	0	0	0	0	0	0	0	0	0	0	0	0	0	0	0	0	0	0	0	0	0	1	Bacteria{superkingdom}(100);Bacteroidetes{phylum}(100);Bacteroidia{class}(100);Bacteroidales{order}(100);Porphyromonadaceae{family}(100);{genus}(82);uncultured_bacterium{species}(81)	Bacteria	Bacteroidetes	Bacteroidia	Bacteroidales	Porphyromonadaceae		uncultured_bacterium
OTU556	5	3	0	2	0	7	0	9	0	4	1	1	7	9	2	0	2	3	7	1	4	5	2	0	8	5	0	7	5	18	1	14	132	Bacteria{superkingdom}(100);Firmicutes{phylum}(100);Erysipelotrichia{class}(100);Erysipelotrichales{order}(100);Erysipelotrichaceae{family}(100);{genus}(90);uncultured_Erysipelotrichales_bacterium{species}(90)	Bacteria	Firmicutes	Erysipelotrichia	Erysipelotrichales	Erysipelotrichaceae		uncultured_Erysipelotrichales_bacterium
OTU557	0	0	0	0	0	0	0	0	0	0	0	0	0	0	0	0	0	0	0	0	0	0	0	0	0	0	0	0	0	0	0	0	0	Bacteria{superkingdom}(100);Firmicutes{phylum}(100);Erysipelotrichia{class}(100);Erysipelotrichales{order}(100);Erysipelotrichaceae{family}(100);{genus}(100);uncultured_bacterium{species}(90)	Bacteria	Firmicutes	Erysipelotrichia	Erysipelotrichales	Erysipelotrichaceae		uncultured_bacterium
OTU558	11	10	22	33	42	39	1	94	0	0	0	0	0	0	0	0	0	0	0	0	0	0	0	0	25	30	2	7	10	4	12	35	377	Bacteria{superkingdom}(100);Firmicutes{phylum}(100);Bacilli{class}(100);Lactobacillales{order}(100);Leuconostocaceae{family}(100);Leuconostoc{genus}(100);Leuconostoc_mesenteroides{species}(98)	Bacteria	Firmicutes	Bacilli	Lactobacillales	Leuconostocaceae	Leuconostoc	Leuconostoc_mesenteroides
OTU559	0	0	0	0	0	0	0	0	0	0	0	0	0	0	0	0	0	0	0	0	0	0	0	0	0	0	0	0	0	0	0	0	0	Bacteria{superkingdom}(100);Unassigned{phylum}(55);Unassigned{class}(55);Unassigned{order}(55);Unassigned{family}(55);Unassigned{genus}(54);Unassigned{species}(52)	Bacteria	Unassigned	Unassigned	Unassigned	Unassigned	Unassigned	Unassigned
OTU560	27	21	43	77	61	70	2	274	0	0	0	0	0	0	0	0	0	0	0	0	0	0	0	0	105	135	7	52	53	27	59	154	1167	Bacteria{superkingdom}(100);Firmicutes{phylum}(100);Bacilli{class}(100);Lactobacillales{order}(100);Lactobacillaceae{family}(100);Lactobacillus{genus}(100);Lactobacillus_delbrueckii{species}(97)	Bacteria	Firmicutes	Bacilli	Lactobacillales	Lactobacillaceae	Lactobacillus	Lactobacillus_delbrueckii
OTU561	0	0	0	0	0	0	0	0	0	0	0	0	0	0	0	0	0	0	0	0	1	0	11	0	5	0	2	1	262	0	9	0	291	Bacteria{superkingdom}(100);Firmicutes{phylum}(100);Erysipelotrichia{class}(100);Erysipelotrichales{order}(100);Erysipelotrichaceae{family}(100);Erysipelotrichaceae_incertae_sedis{genus}(100);Unassigned{species}(77)	Bacteria	Firmicutes	Erysipelotrichia	Erysipelotrichales	Erysipelotrichaceae	Erysipelotrichaceae_incertae_sedis	Unassigned
OTU562	0	0	0	0	0	0	0	0	0	0	0	0	0	0	0	0	0	0	0	0	0	0	0	0	0	0	0	0	0	0	0	0	0	Bacteria{superkingdom}(100);Firmicutes{phylum}(100);Bacilli{class}(100);Lactobacillales{order}(100);Lactobacillaceae{family}(100);Pediococcus{genus}(100);uncultured_organism{species}(100)	Bacteria	Firmicutes	Bacilli	Lactobacillales	Lactobacillaceae	Pediococcus	uncultured_organism
OTU563	121	109	172	227	272	220	14	610	0	0	0	0	0	0	0	0	0	0	0	0	0	0	0	0	100	149	16	53	70	28	80	125	2366	Bacteria{superkingdom}(100);Firmicutes{phylum}(100);Bacilli{class}(100);Lactobacillales{order}(100);Streptococcaceae{family}(100);Streptococcus{genus}(100);Streptococcus_salivarius{species}(100)	Bacteria	Firmicutes	Bacilli	Lactobacillales	Streptococcaceae	Streptococcus	Streptococcus_salivarius
OTU564	1	2	5	4	3	15	0	14	0	0	0	0	0	0	0	0	0	0	0	0	0	0	0	0	0	1	0	3	1	0	2	3	54	Bacteria{superkingdom}(100);Firmicutes{phylum}(100);Bacilli{class}(100);Lactobacillales{order}(100);Lactobacillaceae{family}(100);Lactobacillus{genus}(100);Lactobacillus_uvarum{species}(87)	Bacteria	Firmicutes	Bacilli	Lactobacillales	Lactobacillaceae	Lactobacillus	Lactobacillus_uvarum
OTU565	0	0	0	0	0	0	0	0	0	0	0	1	0	0	0	0	0	0	0	0	0	0	0	0	0	0	0	0	0	1	0	0	2	Bacteria{superkingdom}(100);Firmicutes{phylum}(100);Clostridia{class}(100);Clostridiales{order}(100);Lachnospiraceae{family}(100);Anaerostipes{genus}(100);Unassigned{species}(59)	Bacteria	Firmicutes	Clostridia	Clostridiales	Lachnospiraceae	Anaerostipes	Unassigned
OTU566	0	0	0	0	0	0	0	0	0	0	1	0	0	0	0	0	0	0	0	0	0	0	0	0	0	0	0	0	0	0	0	0	1	Bacteria{superkingdom}(100);Firmicutes{phylum}(100);Clostridia{class}(100);Clostridiales{order}(100);Ruminococcaceae{family}(100);{genus}(100);Ruminococcaceae_bacterium_GD6{species}(100)	Bacteria	Firmicutes	Clostridia	Clostridiales	Ruminococcaceae		Ruminococcaceae_bacterium_GD6
OTU567	0	0	0	0	0	0	0	0	0	0	0	0	1	0	0	0	0	0	0	0	0	0	0	0	0	0	0	0	0	0	0	0	1	Bacteria{superkingdom}(100);Proteobacteria{phylum}(100);Alphaproteobacteria{class}(100);Rhodospirillales{order}(100);Unassigned{family}(75);Unassigned{genus}(75);Unassigned{species}(41)	Bacteria	Proteobacteria	Alphaproteobacteria	Rhodospirillales	Unassigned	Unassigned	Unassigned
OTU568	2	0	1	0	3	0	0	0	0	0	0	3	0	0	0	0	0	0	1	2	0	4	1	0	0	0	0	0	0	0	0	0	17	Bacteria{superkingdom}(100);Proteobacteria{phylum}(100);Deltaproteobacteria{class}(100);Bdellovibrionales{order}(100);Bdellovibrionaceae{family}(100);Vampirovibrio{genus}(100);uncultured_rumen_bacterium{species}(98)	Bacteria	Proteobacteria	Deltaproteobacteria	Bdellovibrionales	Bdellovibrionaceae	Vampirovibrio	uncultured_rumen_bacterium
OTU569	0	0	0	0	0	0	0	0	0	0	0	0	0	0	0	0	1	0	3	2	0	0	0	0	0	0	0	0	1	0	0	0	7	Bacteria{superkingdom}(100);Firmicutes{phylum}(96);Unassigned{class}(43);Unassigned{order}(43);Unassigned{family}(43);Unassigned{genus}(42);Unassigned{species}(27)	Bacteria	Firmicutes	Unassigned	Unassigned	Unassigned	Unassigned	Unassigned
OTU570	0	0	0	0	0	0	0	0	0	0	0	0	0	0	0	0	0	0	0	0	0	0	0	0	0	0	0	0	0	0	0	0	0	Bacteria{superkingdom}(100);Actinobacteria{phylum}(100);Actinobacteria{class}(100);Actinomycetales{order}(100);Microbacteriaceae{family}(100);Microbacterium{genus}(98);Unassigned{species}(44)	Bacteria	Actinobacteria	Actinobacteria	Actinomycetales	Microbacteriaceae	Microbacterium	Unassigned
OTU571	0	0	0	0	1	0	0	0	0	0	0	0	0	0	0	0	0	0	0	0	0	0	0	0	0	0	0	0	0	0	0	0	1	Bacteria{superkingdom}(100);Actinobacteria{phylum}(100);Actinobacteria{class}(100);Actinomycetales{order}(100);Micrococcaceae{family}(100);Rothia{genus}(100);Rothia_nasimurium{species}(100)	Bacteria	Actinobacteria	Actinobacteria	Actinomycetales	Micrococcaceae	Rothia	Rothia_nasimurium
OTU572	0	1	0	1	0	0	0	0	0	0	0	1	0	0	0	0	0	0	1	0	0	0	0	0	0	0	0	0	0	0	1	0	5	Bacteria{superkingdom}(100);Proteobacteria{phylum}(100);Gammaproteobacteria{class}(100);Pseudomonadales{order}(100);Pseudomonadaceae{family}(100);Pseudomonas{genus}(100);Unassigned{species}(50)	Bacteria	Proteobacteria	Gammaproteobacteria	Pseudomonadales	Pseudomonadaceae	Pseudomonas	Unassigned
OTU573	1	0	0	0	0	0	0	0	0	2	0	1	0	0	2	3	0	7	0	0	1	6	0	0	0	0	0	0	0	0	0	0	23	Bacteria{superkingdom}(100);Firmicutes{phylum}(100);{class}(100);{order}(100);{family}(100);{genus}(100);Unassigned{species}(66)	Bacteria	Firmicutes					Unassigned
OTU574	0	48	0	2	3	2	1	0	0	0	0	0	0	0	0	0	0	0	0	0	0	0	0	0	0	0	0	0	0	0	0	0	56	Bacteria{superkingdom}(100);Firmicutes{phylum}(100);Clostridia{class}(100);Clostridiales{order}(100);Lachnospiraceae{family}(100);Acetatifactor{genus}(100);uncultured_bacterium{species}(98)	Bacteria	Firmicutes	Clostridia	Clostridiales	Lachnospiraceae	Acetatifactor	uncultured_bacterium
OTU575	9	15	27	0	19	12	1	0	0	0	0	0	0	0	0	0	0	0	0	0	0	0	0	0	0	0	0	0	0	0	0	0	83	Bacteria{superkingdom}(100);Firmicutes{phylum}(100);Clostridia{class}(100);Clostridiales{order}(100);Ruminococcaceae{family}(100);Clostridium_IV{genus}(100);uncultured_Bacteroidetes_bacterium{species}(100)	Bacteria	Firmicutes	Clostridia	Clostridiales	Ruminococcaceae	Clostridium_IV	uncultured_Bacteroidetes_bacterium
OTU576	25	0	7	1	0	0	3	0	0	0	0	0	0	0	0	0	0	0	0	0	0	0	0	0	0	0	1	0	0	1	0	0	38	Bacteria{superkingdom}(100);Firmicutes{phylum}(100);Clostridia{class}(100);Clostridiales{order}(100);Lachnospiraceae{family}(100);Unassigned{genus}(22);Unassigned{species}(11)	Bacteria	Firmicutes	Clostridia	Clostridiales	Lachnospiraceae	Unassigned	Unassigned
OTU577	0	0	0	0	0	0	0	0	0	0	0	0	0	0	0	0	0	0	0	0	0	0	0	0	0	0	0	0	0	0	0	0	0	Bacteria{superkingdom}(100);Firmicutes{phylum}(100);Clostridia{class}(100);Clostridiales{order}(100);Lachnospiraceae{family}(100);Unassigned{genus}(20);Unassigned{species}(7)	Bacteria	Firmicutes	Clostridia	Clostridiales	Lachnospiraceae	Unassigned	Unassigned
OTU578	0	0	0	0	0	0	0	0	0	0	0	0	0	0	0	0	0	0	0	0	0	0	0	0	0	0	0	0	0	0	0	0	0	Bacteria{superkingdom}(100);Proteobacteria{phylum}(100);Alphaproteobacteria{class}(100);Sphingomonadales{order}(100);Sphingomonadaceae{family}(100);Sphingobium{genus}(100);Sphingobium_yanoikuyae{species}(99)	Bacteria	Proteobacteria	Alphaproteobacteria	Sphingomonadales	Sphingomonadaceae	Sphingobium	Sphingobium_yanoikuyae
OTU579	1	0	0	0	0	1	1	1	0	0	0	0	0	0	0	0	3	5	0	5	20	5	10	0	0	0	1	0	0	1	0	2	56	Bacteria{superkingdom}(100);Proteobacteria{phylum}(100);Betaproteobacteria{class}(100);Burkholderiales{order}(100);Alcaligenaceae{family}(100);Alcaligenes{genus}(100);uncultured_bacterium{species}(95)	Bacteria	Proteobacteria	Betaproteobacteria	Burkholderiales	Alcaligenaceae	Alcaligenes	uncultured_bacterium
OTU580	0	0	0	0	0	0	0	0	0	0	0	0	0	14	0	0	0	0	6	19	0	41	0	0	0	0	0	0	0	0	0	0	80	Bacteria{superkingdom}(100);Firmicutes{phylum}(100);Clostridia{class}(100);Clostridiales{order}(100);Lachnospiraceae{family}(100);Unassigned{genus}(79);Unassigned{species}(70)	Bacteria	Firmicutes	Clostridia	Clostridiales	Lachnospiraceae	Unassigned	Unassigned
OTU581	0	0	0	0	0	0	0	0	0	0	0	0	0	0	0	1	2	1	0	1	0	0	0	4	0	0	0	0	0	0	0	0	9	Bacteria{superkingdom}(100);Firmicutes{phylum}(100);Clostridia{class}(100);Clostridiales{order}(100);Ruminococcaceae{family}(100);Unassigned{genus}(58);Unassigned{species}(19)	Bacteria	Firmicutes	Clostridia	Clostridiales	Ruminococcaceae	Unassigned	Unassigned
OTU582	30	0	0	0	0	0	0	0	0	20	0	0	0	0	20	0	0	78	7	13	26	62	0	2	0	0	0	0	0	0	0	0	258	Bacteria{superkingdom}(100);Firmicutes{phylum}(100);Clostridia{class}(100);Clostridiales{order}(100);Ruminococcaceae{family}(100);Anaerobacterium{genus}(100);Unassigned{species}(73)	Bacteria	Firmicutes	Clostridia	Clostridiales	Ruminococcaceae	Anaerobacterium	Unassigned
OTU583	0	0	0	0	0	0	0	0	0	0	0	0	0	0	0	0	0	0	0	0	0	0	0	0	0	0	0	0	0	0	0	0	0	Bacteria{superkingdom}(100);Proteobacteria{phylum}(100);Alphaproteobacteria{class}(100);Rhodospirillales{order}(100);Rhodospirillaceae{family}(100);Aestuariispira{genus}(100);uncultured_rumen_bacterium{species}(92)	Bacteria	Proteobacteria	Alphaproteobacteria	Rhodospirillales	Rhodospirillaceae	Aestuariispira	uncultured_rumen_bacterium
OTU584	0	0	0	0	0	0	0	0	0	0	0	0	0	0	0	0	0	0	0	0	0	0	0	0	1	0	0	0	0	0	0	0	1	Bacteria{superkingdom}(100);Firmicutes{phylum}(100);Clostridia{class}(100);Clostridiales{order}(100);Ruminococcaceae{family}(100);Unassigned{genus}(73);Unassigned{species}(16)	Bacteria	Firmicutes	Clostridia	Clostridiales	Ruminococcaceae	Unassigned	Unassigned
OTU585	15	11	17	26	33	20	1	102	0	0	0	0	0	0	0	0	0	0	0	0	0	0	0	0	8	2	0	2	5	0	5	12	259	Bacteria{superkingdom}(100);Firmicutes{phylum}(100);Bacilli{class}(100);Lactobacillales{order}(100);Enterococcaceae{family}(100);Enterococcus{genus}(100);Enterococcus_cecorum{species}(100)	Bacteria	Firmicutes	Bacilli	Lactobacillales	Enterococcaceae	Enterococcus	Enterococcus_cecorum
OTU586	0	1	0	0	0	0	0	1	0	0	0	0	0	0	0	0	0	0	0	0	0	0	0	0	0	0	0	0	0	0	0	0	2	Bacteria{superkingdom}(100);Proteobacteria{phylum}(100);Alphaproteobacteria{class}(100);Rhizobiales{order}(100);Phyllobacteriaceae{family}(100);Mesorhizobium{genus}(100);Unassigned{species}(75)	Bacteria	Proteobacteria	Alphaproteobacteria	Rhizobiales	Phyllobacteriaceae	Mesorhizobium	Unassigned
OTU587	0	0	0	0	0	0	0	0	0	0	0	0	0	0	0	0	0	7	0	0	0	0	0	0	0	0	0	0	0	0	0	0	7	Bacteria{superkingdom}(100);Firmicutes{phylum}(100);Clostridia{class}(100);Clostridiales{order}(100);Ruminococcaceae{family}(97);Unassigned{genus}(53);Unassigned{species}(16)	Bacteria	Firmicutes	Clostridia	Clostridiales	Ruminococcaceae	Unassigned	Unassigned
OTU588	1	0	36	8	0	32	12	0	0	0	0	1	1	4	0	0	47	4	2	0	4	0	0	1	0	0	1	3	0	8	25	17	207	Bacteria{superkingdom}(100);Firmicutes{phylum}(100);Clostridia{class}(100);Clostridiales{order}(100);Lachnospiraceae{family}(100);{genus}(87);Unassigned{species}(50)	Bacteria	Firmicutes	Clostridia	Clostridiales	Lachnospiraceae		Unassigned
OTU589	0	0	0	0	0	0	0	0	0	0	0	0	0	0	0	0	0	0	0	0	0	0	0	0	0	0	0	0	0	0	0	0	0	Bacteria{superkingdom}(100);Firmicutes{phylum}(100);Bacilli{class}(100);Bacillales{order}(100);Bacillaceae_1{family}(100);Bacillus{genus}(100);Bacillus_clausii_KSM-K16{species}(100)	Bacteria	Firmicutes	Bacilli	Bacillales	Bacillaceae_1	Bacillus	Bacillus_clausii_KSM-K16
OTU590	0	0	0	0	0	0	0	0	0	0	0	0	0	0	0	0	0	0	0	0	0	0	0	0	0	0	0	0	0	0	0	0	0	Bacteria{superkingdom}(100);Acidobacteria{phylum}(100);Acidobacteria_Gp2{class}(100);{order}(100);{family}(100);Gp2{genus}(100);uncultured_proteobacterium{species}(92)	Bacteria	Acidobacteria	Acidobacteria_Gp2			Gp2	uncultured_proteobacterium
OTU591	0	0	0	0	0	0	0	0	0	0	0	1	0	2	1	0	2	1	1	0	4	0	1	0	0	0	0	0	0	0	0	0	13	Bacteria{superkingdom}(100);Firmicutes{phylum}(100);Clostridia{class}(100);Clostridiales{order}(100);Ruminococcaceae{family}(100);Clostridium_IV{genus}(96);Unassigned{species}(55)	Bacteria	Firmicutes	Clostridia	Clostridiales	Ruminococcaceae	Clostridium_IV	Unassigned
OTU592	0	0	0	0	0	0	0	0	0	0	0	0	0	0	0	0	0	0	0	0	0	0	0	0	0	0	0	0	0	0	0	0	0	Bacteria{superkingdom}(100);Parcubacteria{phylum}(100);{class}(100);{order}(100);{family}(100);Parcubacteria_genera_incertae_sedis{genus}(100);uncultured_bacterium{species}(91)	Bacteria	Parcubacteria				Parcubacteria_genera_incertae_sedis	uncultured_bacterium
OTU593	0	0	0	0	0	0	0	0	0	0	0	0	0	0	0	0	0	0	0	0	0	0	0	0	0	0	0	0	0	0	0	0	0	Bacteria{superkingdom}(83);Unassigned{phylum}(8);Unassigned{class}(8);Unassigned{order}(8);Unassigned{family}(8);Unassigned{genus}(8);Unassigned{species}(3)	Bacteria	Unassigned	Unassigned	Unassigned	Unassigned	Unassigned	Unassigned
OTU594	0	0	0	1	0	0	0	0	0	0	0	0	0	0	0	0	0	0	0	0	0	0	0	0	0	0	0	0	0	0	0	0	1	Bacteria{superkingdom}(100);Proteobacteria{phylum}(100);Alphaproteobacteria{class}(100);Rhizobiales{order}(100);Bradyrhizobiaceae{family}(100);Bradyrhizobium{genus}(100);Unassigned{species}(58)	Bacteria	Proteobacteria	Alphaproteobacteria	Rhizobiales	Bradyrhizobiaceae	Bradyrhizobium	Unassigned
OTU595	0	0	0	0	0	0	0	0	0	0	0	0	0	0	0	0	0	0	0	0	0	0	0	0	0	0	0	0	0	0	0	0	0	Bacteria{superkingdom}(100);Unassigned{phylum}(73);Unassigned{class}(73);Unassigned{order}(73);Unassigned{family}(71);Unassigned{genus}(61);Unassigned{species}(37)	Bacteria	Unassigned	Unassigned	Unassigned	Unassigned	Unassigned	Unassigned
OTU596	0	1	0	0	0	0	0	1	0	0	0	0	0	0	0	0	0	0	0	0	0	0	0	0	0	0	0	0	0	1	0	0	3	Bacteria{superkingdom}(100);Firmicutes{phylum}(100);Clostridia{class}(100);Clostridiales{order}(100);Clostridiaceae_1{family}(100);Clostridium_sensu_stricto{genus}(100);Clostridium_tyrobutyricum{species}(89)	Bacteria	Firmicutes	Clostridia	Clostridiales	Clostridiaceae_1	Clostridium_sensu_stricto	Clostridium_tyrobutyricum
OTU597	0	0	0	0	0	0	0	0	0	0	0	0	0	0	0	0	0	0	0	0	0	0	0	0	0	0	0	0	0	0	0	0	0	Bacteria{superkingdom}(100);Firmicutes{phylum}(99);Clostridia{class}(99);Clostridiales{order}(99);Unassigned{family}(58);Unassigned{genus}(58);Unassigned{species}(58)	Bacteria	Firmicutes	Clostridia	Clostridiales	Unassigned	Unassigned	Unassigned
OTU598	0	0	0	0	0	0	0	0	0	0	0	0	0	0	0	0	0	0	0	0	0	0	0	0	0	0	0	0	3	0	0	0	3	Bacteria{superkingdom}(100);Firmicutes{phylum}(100);Clostridia{class}(100);Clostridiales{order}(100);Ruminococcaceae{family}(100);Clostridium_IV{genus}(100);Unassigned{species}(72)	Bacteria	Firmicutes	Clostridia	Clostridiales	Ruminococcaceae	Clostridium_IV	Unassigned
OTU599	0	0	1	0	1	0	0	4	0	0	0	0	0	0	0	0	0	0	0	0	0	0	0	0	0	0	1	0	0	0	0	0	7	Bacteria{superkingdom}(100);Firmicutes{phylum}(100);Bacilli{class}(100);Lactobacillales{order}(100);Lactobacillaceae{family}(100);Lactobacillus{genus}(100);Lactobacillus_fermentum{species}(100)	Bacteria	Firmicutes	Bacilli	Lactobacillales	Lactobacillaceae	Lactobacillus	Lactobacillus_fermentum
OTU600	0	1	0	0	1	0	0	0	0	0	0	0	0	0	0	0	0	0	0	0	0	0	0	0	0	0	0	0	0	0	0	0	2	Bacteria{superkingdom}(100);Firmicutes{phylum}(100);Bacilli{class}(100);Bacillales{order}(100);Bacillaceae_1{family}(100);Bacillus{genus}(100);Bacillus_thermolactis{species}(84)	Bacteria	Firmicutes	Bacilli	Bacillales	Bacillaceae_1	Bacillus	Bacillus_thermolactis
OTU601	0	0	0	0	0	0	0	1	0	0	0	0	0	0	0	0	0	0	0	0	0	0	0	0	0	0	1	0	1	0	0	1	4	Bacteria{superkingdom}(100);Firmicutes{phylum}(100);Clostridia{class}(100);Clostridiales{order}(100);Eubacteriaceae{family}(100);Pseudoramibacter{genus}(100);uncultured_bacterium{species}(100)	Bacteria	Firmicutes	Clostridia	Clostridiales	Eubacteriaceae	Pseudoramibacter	uncultured_bacterium
OTU602	0	0	0	0	0	0	0	0	0	0	0	0	0	0	0	0	0	0	0	0	0	0	1	0	0	0	0	0	0	0	0	0	1	Bacteria{superkingdom}(91);Unassigned{phylum}(24);Unassigned{class}(24);Unassigned{order}(24);Unassigned{family}(24);Unassigned{genus}(24);Unassigned{species}(22)	Bacteria	Unassigned	Unassigned	Unassigned	Unassigned	Unassigned	Unassigned
OTU603	0	0	0	0	0	0	0	0	0	0	0	0	0	0	0	0	0	0	0	0	0	0	0	0	0	0	0	0	0	0	0	0	0	Bacteria{superkingdom}(95);Unassigned{phylum}(6);Unassigned{class}(6);Unassigned{order}(6);Unassigned{family}(6);Unassigned{genus}(6);Unassigned{species}(1)	Bacteria	Unassigned	Unassigned	Unassigned	Unassigned	Unassigned	Unassigned
OTU604	0	0	0	0	0	0	0	0	0	1	0	0	0	0	1	0	0	0	0	0	0	0	0	0	0	0	0	0	0	0	0	0	2	Bacteria{superkingdom}(94);Unassigned{phylum}(64);Unassigned{class}(64);Unassigned{order}(64);Unassigned{family}(64);Unassigned{genus}(64);Unassigned{species}(21)	Bacteria	Unassigned	Unassigned	Unassigned	Unassigned	Unassigned	Unassigned
OTU605	4	0	0	0	0	0	0	0	0	0	0	0	2	0	0	1	15	16	7	21	8	3	0	0	0	0	0	0	0	0	0	0	77	Bacteria{superkingdom}(100);Firmicutes{phylum}(100);{class}(100);{order}(100);{family}(100);{genus}(100);Unassigned{species}(55)	Bacteria	Firmicutes					Unassigned
OTU606	2	0	1	0	0	0	2	0	0	0	0	0	0	0	0	0	0	0	0	0	0	1	0	0	0	0	0	0	1	0	1	1	9	Bacteria{superkingdom}(100);Firmicutes{phylum}(100);Clostridia{class}(100);Clostridiales{order}(100);Ruminococcaceae{family}(100);Clostridium_IV{genus}(83);Unassigned{species}(68)	Bacteria	Firmicutes	Clostridia	Clostridiales	Ruminococcaceae	Clostridium_IV	Unassigned
OTU607	0	0	0	0	0	0	0	0	0	0	0	0	0	0	0	0	0	0	0	0	0	0	0	0	0	0	0	0	0	0	0	0	0	Bacteria{superkingdom}(100);Firmicutes{phylum}(100);Clostridia{class}(100);Clostridiales{order}(100);Lachnospiraceae{family}(100);Eisenbergiella{genus}(83);uncultured_bacterium{species}(82)	Bacteria	Firmicutes	Clostridia	Clostridiales	Lachnospiraceae	Eisenbergiella	uncultured_bacterium
OTU608	0	0	0	0	0	0	0	0	0	0	0	1	0	0	0	0	0	6	0	0	0	0	0	8	1	0	0	1	11	0	0	0	28	Bacteria{superkingdom}(100);Firmicutes{phylum}(88);{class}(88);{order}(88);{family}(88);{genus}(88);Unassigned{species}(44)	Bacteria	Firmicutes					Unassigned
OTU609	0	0	0	0	0	0	0	0	0	0	0	0	0	0	0	0	0	0	0	0	0	0	0	0	0	0	0	0	0	0	0	0	0	Bacteria{superkingdom}(100);Proteobacteria{phylum}(100);Betaproteobacteria{class}(100);Burkholderiales{order}(100);Oxalobacteraceae{family}(100);Herbaspirillum{genus}(100);Unassigned{species}(76)	Bacteria	Proteobacteria	Betaproteobacteria	Burkholderiales	Oxalobacteraceae	Herbaspirillum	Unassigned
OTU610	0	1	0	0	0	0	0	0	0	0	0	0	0	0	0	0	0	0	0	0	0	0	0	0	0	0	0	1	0	0	0	1	3	Bacteria{superkingdom}(100);Proteobacteria{phylum}(100);Betaproteobacteria{class}(100);Burkholderiales{order}(100);Burkholderiales_incertae_sedis{family}(100);Aquabacterium{genus}(100);Unassigned{species}(68)	Bacteria	Proteobacteria	Betaproteobacteria	Burkholderiales	Burkholderiales_incertae_sedis	Aquabacterium	Unassigned
OTU611	0	0	0	0	0	0	0	0	0	0	0	0	0	0	0	0	0	0	0	0	0	0	0	0	0	0	0	0	0	0	0	0	0	Bacteria{superkingdom}(100);Actinobacteria{phylum}(100);Actinobacteria{class}(100);Bifidobacteriales{order}(100);Bifidobacteriaceae{family}(100);Bifidobacterium{genus}(100);uncultured_organism{species}(86)	Bacteria	Actinobacteria	Actinobacteria	Bifidobacteriales	Bifidobacteriaceae	Bifidobacterium	uncultured_organism
OTU612	0	0	0	0	0	0	0	0	0	0	0	2	0	0	0	0	0	0	0	2	0	2	0	1	0	0	0	0	0	0	0	0	7	Bacteria{superkingdom}(100);Firmicutes{phylum}(100);Clostridia{class}(100);Clostridiales{order}(100);Ruminococcaceae{family}(100);Unassigned{genus}(55);Unassigned{species}(20)	Bacteria	Firmicutes	Clostridia	Clostridiales	Ruminococcaceae	Unassigned	Unassigned
OTU613	0	0	0	0	0	0	0	0	0	0	0	0	0	0	0	0	0	0	0	0	0	0	0	0	0	0	0	0	0	0	0	0	0	Bacteria{superkingdom}(100);Firmicutes{phylum}(100);Clostridia{class}(100);Clostridiales{order}(100);Ruminococcaceae{family}(100);{genus}(100);Clostridiaceae_bacterium_NML_061030{species}(100)	Bacteria	Firmicutes	Clostridia	Clostridiales	Ruminococcaceae		Clostridiaceae_bacterium_NML_061030
OTU614	0	1	2	0	1	1	0	0	0	0	0	1	0	0	0	0	0	0	0	0	0	0	0	0	0	0	1	0	1	0	0	2	10	Bacteria{superkingdom}(100);Firmicutes{phylum}(100);Bacilli{class}(100);Lactobacillales{order}(100);Leuconostocaceae{family}(100);Weissella{genus}(100);uncultured_Bacilli_bacterium{species}(99)	Bacteria	Firmicutes	Bacilli	Lactobacillales	Leuconostocaceae	Weissella	uncultured_Bacilli_bacterium
OTU615	1	0	0	0	0	0	0	0	0	0	0	0	0	0	0	0	0	1	0	0	0	0	0	0	0	0	0	0	0	0	0	0	2	Bacteria{superkingdom}(100);Firmicutes{phylum}(100);Bacilli{class}(100);Bacillales{order}(100);Bacillaceae_1{family}(100);Bacillus{genus}(100);Bacillus_megaterium_DSM_319{species}(100)	Bacteria	Firmicutes	Bacilli	Bacillales	Bacillaceae_1	Bacillus	Bacillus_megaterium_DSM_319
OTU616	2	13	9	6	4	7	1	11	0	0	0	0	0	0	0	0	0	0	0	0	0	0	0	0	8	4	0	1	6	3	4	22	101	Bacteria{superkingdom}(100);Firmicutes{phylum}(100);Bacilli{class}(100);Bacillales{order}(100);Bacillaceae_1{family}(100);Anoxybacillus{genus}(100);Unassigned{species}(56)	Bacteria	Firmicutes	Bacilli	Bacillales	Bacillaceae_1	Anoxybacillus	Unassigned
OTU617	0	0	0	0	0	0	0	0	0	0	0	0	0	0	0	0	0	0	0	0	0	0	0	0	0	0	0	0	0	0	0	0	0	Bacteria{superkingdom}(100);Bacteroidetes{phylum}(100);Flavobacteriia{class}(100);Flavobacteriales{order}(100);Flavobacteriaceae{family}(100);Cloacibacterium{genus}(100);uncultured_bacterium{species}(100)	Bacteria	Bacteroidetes	Flavobacteriia	Flavobacteriales	Flavobacteriaceae	Cloacibacterium	uncultured_bacterium
OTU618	0	1	0	0	1	0	0	1	0	0	0	0	0	0	0	0	0	0	0	0	0	0	0	0	1	0	0	0	0	0	0	0	4	Bacteria{superkingdom}(100);Proteobacteria{phylum}(100);Betaproteobacteria{class}(100);Burkholderiales{order}(100);Burkholderiaceae{family}(100);Burkholderia{genus}(100);Unassigned{species}(41)	Bacteria	Proteobacteria	Betaproteobacteria	Burkholderiales	Burkholderiaceae	Burkholderia	Unassigned
OTU619	0	5	1	0	0	0	0	0	0	0	0	0	0	0	0	0	0	0	0	0	0	0	0	1	0	0	0	0	0	0	0	0	7	Bacteria{superkingdom}(100);Proteobacteria{phylum}(100);Gammaproteobacteria{class}(100);Enterobacteriales{order}(100);Enterobacteriaceae{family}(100);Citrobacter{genus}(100);uncultured_organism{species}(100)	Bacteria	Proteobacteria	Gammaproteobacteria	Enterobacteriales	Enterobacteriaceae	Citrobacter	uncultured_organism
OTU620	0	0	0	0	0	0	0	0	0	0	0	0	0	0	0	0	0	0	0	0	1	0	0	0	0	0	19	1	0	4	0	0	25	Bacteria{superkingdom}(100);Firmicutes{phylum}(100);Clostridia{class}(100);Clostridiales{order}(100);Ruminococcaceae{family}(100);Clostridium_IV{genus}(100);uncultured_organism{species}(94)	Bacteria	Firmicutes	Clostridia	Clostridiales	Ruminococcaceae	Clostridium_IV	uncultured_organism
OTU621	0	0	0	0	0	0	0	0	0	0	0	0	0	0	0	0	0	0	0	0	2	0	0	0	0	0	0	0	0	0	0	0	2	Bacteria{superkingdom}(100);Firmicutes{phylum}(100);Erysipelotrichia{class}(100);Erysipelotrichales{order}(100);Erysipelotrichaceae{family}(100);Erysipelotrichaceae_incertae_sedis{genus}(100);Clostridium_innocuum{species}(98)	Bacteria	Firmicutes	Erysipelotrichia	Erysipelotrichales	Erysipelotrichaceae	Erysipelotrichaceae_incertae_sedis	Clostridium_innocuum
OTU622	0	0	0	0	0	0	0	0	0	0	0	0	0	0	0	0	0	0	0	0	0	0	1	0	0	0	0	0	0	0	0	0	1	Bacteria{superkingdom}(100);Firmicutes{phylum}(100);Clostridia{class}(100);Clostridiales{order}(100);Lachnospiraceae{family}(100);Unassigned{genus}(65);Unassigned{species}(35)	Bacteria	Firmicutes	Clostridia	Clostridiales	Lachnospiraceae	Unassigned	Unassigned
OTU623	0	0	0	0	0	0	0	0	0	0	0	0	0	1	0	0	0	0	0	0	3	0	0	0	2	0	0	0	0	0	0	0	6	Bacteria{superkingdom}(100);Firmicutes{phylum}(100);Clostridia{class}(100);Clostridiales{order}(100);Peptostreptococcaceae{family}(100);Clostridium_XI{genus}(100);Peptoclostridium_difficile_630{species}(100)	Bacteria	Firmicutes	Clostridia	Clostridiales	Peptostreptococcaceae	Clostridium_XI	Peptoclostridium_difficile_630
OTU624	0	0	0	0	0	0	0	0	0	0	0	0	0	0	0	0	0	0	0	0	28	0	1	0	0	0	0	0	0	0	0	0	29	Bacteria{superkingdom}(100);Bacteroidetes{phylum}(100);Bacteroidia{class}(100);Bacteroidales{order}(100);Bacteroidaceae{family}(100);Bacteroides{genus}(100);Unassigned{species}(53)	Bacteria	Bacteroidetes	Bacteroidia	Bacteroidales	Bacteroidaceae	Bacteroides	Unassigned
OTU625	0	0	0	0	0	0	0	0	0	0	0	0	0	0	0	0	0	0	0	0	1	0	0	0	0	0	0	0	0	0	0	0	1	Bacteria{superkingdom}(100);Firmicutes{phylum}(100);Clostridia{class}(100);Clostridiales{order}(100);Lachnospiraceae{family}(100);Clostridium_XlVa{genus}(100);Clostridium_symbiosum{species}(97)	Bacteria	Firmicutes	Clostridia	Clostridiales	Lachnospiraceae	Clostridium_XlVa	Clostridium_symbiosum
OTU626	0	0	0	0	0	0	0	0	0	0	0	0	0	0	0	0	0	0	2	0	8	0	0	0	0	0	0	0	0	0	0	0	10	Bacteria{superkingdom}(100);Bacteroidetes{phylum}(100);Bacteroidia{class}(100);Bacteroidales{order}(100);Bacteroidaceae{family}(100);Bacteroides{genus}(100);Unassigned{species}(49)	Bacteria	Bacteroidetes	Bacteroidia	Bacteroidales	Bacteroidaceae	Bacteroides	Unassigned
OTU627	0	0	0	0	0	0	0	0	0	0	0	0	0	0	0	0	0	0	0	0	0	0	0	0	0	0	0	0	0	0	0	0	0	Bacteria{superkingdom}(100);Proteobacteria{phylum}(100);Alphaproteobacteria{class}(100);{order}(83);{family}(83);{genus}(83);Unassigned{species}(50)	Bacteria	Proteobacteria	Alphaproteobacteria				Unassigned
OTU628	0	10	0	0	0	0	0	0	0	0	0	0	0	0	0	0	0	0	0	0	0	0	0	3	0	0	0	0	0	0	0	0	13	Bacteria{superkingdom}(100);Proteobacteria{phylum}(100);Gammaproteobacteria{class}(100);Enterobacteriales{order}(100);Enterobacteriaceae{family}(100);Klebsiella{genus}(95);Unassigned{species}(26)	Bacteria	Proteobacteria	Gammaproteobacteria	Enterobacteriales	Enterobacteriaceae	Klebsiella	Unassigned
OTU629	0	0	0	0	0	0	0	0	0	0	0	0	1	0	0	0	0	0	0	0	0	0	0	0	1	1	0	0	0	0	0	0	3	Bacteria{superkingdom}(100);Proteobacteria{phylum}(100);Gammaproteobacteria{class}(100);Xanthomonadales{order}(100);Xanthomonadaceae{family}(100);Dyella{genus}(100);uncultured_Dyella_sp.{species}(82)	Bacteria	Proteobacteria	Gammaproteobacteria	Xanthomonadales	Xanthomonadaceae	Dyella	uncultured_Dyella_sp.
OTU630	0	0	0	0	0	0	0	0	0	0	0	0	0	0	0	0	0	0	0	0	1	0	0	0	0	0	0	0	0	0	0	0	1	Bacteria{superkingdom}(100);Firmicutes{phylum}(100);Clostridia{class}(100);Clostridiales{order}(100);Lachnospiraceae{family}(100);Unassigned{genus}(79);Unassigned{species}(58)	Bacteria	Firmicutes	Clostridia	Clostridiales	Lachnospiraceae	Unassigned	Unassigned
OTU631	0	0	0	0	0	0	0	0	0	0	0	0	0	0	0	0	0	0	0	0	0	0	0	0	0	0	0	0	0	0	0	0	0	Bacteria{superkingdom}(89);Unassigned{phylum}(6);Unassigned{class}(6);Unassigned{order}(6);Unassigned{family}(6);Unassigned{genus}(6);Unassigned{species}(1)	Bacteria	Unassigned	Unassigned	Unassigned	Unassigned	Unassigned	Unassigned
OTU632	0	0	0	0	0	0	0	0	0	0	0	0	0	0	0	0	0	0	0	0	0	0	0	0	0	0	0	0	0	0	0	0	0	Bacteria{superkingdom}(100);Nitrospirae{phylum}(100);Nitrospira{class}(100);Nitrospirales{order}(100);Nitrospiraceae{family}(100);Nitrospira{genus}(100);Unassigned{species}(34)	Bacteria	Nitrospirae	Nitrospira	Nitrospirales	Nitrospiraceae	Nitrospira	Unassigned
OTU633	0	0	0	0	0	0	0	0	0	0	0	0	0	0	0	0	0	0	0	0	0	0	0	0	0	0	0	0	0	0	0	0	0	Bacteria{superkingdom}(100);Actinobacteria{phylum}(100);Actinobacteria{class}(100);Actinomycetales{order}(100);Corynebacteriaceae{family}(100);Corynebacterium{genus}(100);Corynebacterium_propinquum{species}(100)	Bacteria	Actinobacteria	Actinobacteria	Actinomycetales	Corynebacteriaceae	Corynebacterium	Corynebacterium_propinquum
OTU634	0	0	0	0	0	0	0	0	0	0	0	0	0	0	0	0	0	0	0	0	0	0	0	0	0	0	0	0	0	0	0	0	0	Bacteria{superkingdom}(100);Proteobacteria{phylum}(100);Alphaproteobacteria{class}(100);Rhizobiales{order}(100);Brucellaceae{family}(100);Pseudochrobactrum{genus}(98);Pseudochrobactrum_saccharolyticum{species}(98)	Bacteria	Proteobacteria	Alphaproteobacteria	Rhizobiales	Brucellaceae	Pseudochrobactrum	Pseudochrobactrum_saccharolyticum
OTU635	0	0	0	0	1	0	0	1	0	0	0	0	0	0	0	0	0	0	0	1	0	0	0	0	0	0	0	0	1	0	0	1	5	Bacteria{superkingdom}(100);Proteobacteria{phylum}(100);Betaproteobacteria{class}(100);Burkholderiales{order}(100);Comamonadaceae{family}(100);Curvibacter{genus}(99);Curvibacter_lanceolatus{species}(83)	Bacteria	Proteobacteria	Betaproteobacteria	Burkholderiales	Comamonadaceae	Curvibacter	Curvibacter_lanceolatus
OTU636	0	0	0	0	0	0	0	0	0	0	0	0	0	0	0	0	0	0	0	0	0	0	0	0	0	0	0	0	0	0	0	0	0	Bacteria{superkingdom}(100);Proteobacteria{phylum}(100);Alphaproteobacteria{class}(100);Rhodospirillales{order}(100);{family}(100);Reyranella{genus}(100);Unassigned{species}(46)	Bacteria	Proteobacteria	Alphaproteobacteria	Rhodospirillales		Reyranella	Unassigned
OTU637	0	0	0	0	0	0	0	0	0	0	0	0	0	0	0	0	0	0	0	0	0	0	0	0	0	0	0	0	0	0	0	0	0	Bacteria{superkingdom}(100);Actinobacteria{phylum}(100);Actinobacteria{class}(100);Actinomycetales{order}(100);Pseudonocardiaceae{family}(100);Saccharopolyspora{genus}(100);Saccharopolyspora_gloriosae{species}(93)	Bacteria	Actinobacteria	Actinobacteria	Actinomycetales	Pseudonocardiaceae	Saccharopolyspora	Saccharopolyspora_gloriosae
OTU638	0	0	0	0	0	0	0	0	0	0	0	0	0	0	0	0	0	0	0	0	0	0	0	0	0	0	0	0	0	0	0	0	0	Bacteria{superkingdom}(100);Actinobacteria{phylum}(100);Actinobacteria{class}(100);Actinomycetales{order}(100);Propionibacteriaceae{family}(100);Propionibacterium{genus}(100);uncultured_bacterium{species}(100)	Bacteria	Actinobacteria	Actinobacteria	Actinomycetales	Propionibacteriaceae	Propionibacterium	uncultured_bacterium
OTU639	0	0	0	0	0	0	0	0	0	0	0	0	0	0	0	0	0	0	0	0	0	0	0	0	0	0	0	0	0	0	0	0	0	Bacteria{superkingdom}(100);Bacteroidetes{phylum}(100);Sphingobacteriia{class}(100);Sphingobacteriales{order}(100);Chitinophagaceae{family}(100);Terrimonas{genus}(100);Unassigned{species}(47)	Bacteria	Bacteroidetes	Sphingobacteriia	Sphingobacteriales	Chitinophagaceae	Terrimonas	Unassigned
OTU640	0	0	0	0	0	0	0	0	0	0	0	0	0	0	0	0	0	0	0	0	0	0	0	0	0	0	0	0	0	0	0	0	0	Bacteria{superkingdom}(100);Proteobacteria{phylum}(100);Alphaproteobacteria{class}(100);Rhodospirillales{order}(100);Acetobacteraceae{family}(100);Acidocella{genus}(100);Unassigned{species}(68)	Bacteria	Proteobacteria	Alphaproteobacteria	Rhodospirillales	Acetobacteraceae	Acidocella	Unassigned
OTU641	0	0	0	0	0	0	0	0	0	0	0	0	0	0	0	0	0	0	0	0	0	0	0	0	0	0	0	0	0	0	0	0	0	Bacteria{superkingdom}(100);Firmicutes{phylum}(100);Clostridia{class}(100);Clostridiales{order}(100);Ruminococcaceae{family}(100);{genus}(87);uncultured_Bacteroides_sp.{species}(87)	Bacteria	Firmicutes	Clostridia	Clostridiales	Ruminococcaceae		uncultured_Bacteroides_sp.
OTU642	0	0	0	0	3	0	0	1	0	0	0	0	0	0	0	0	0	0	0	0	0	0	0	0	0	1	0	0	0	0	0	1	6	Bacteria{superkingdom}(100);Firmicutes{phylum}(100);Bacilli{class}(100);Lactobacillales{order}(100);Streptococcaceae{family}(100);Lactococcus{genus}(100);Lactococcus_garvieae{species}(100)	Bacteria	Firmicutes	Bacilli	Lactobacillales	Streptococcaceae	Lactococcus	Lactococcus_garvieae
OTU643	0	0	0	1	0	1	0	1	0	0	0	0	0	0	0	0	0	0	0	0	0	0	0	0	0	0	0	0	0	0	0	0	3	Bacteria{superkingdom}(100);Firmicutes{phylum}(100);Clostridia{class}(100);Clostridiales{order}(100);Peptostreptococcaceae{family}(100);Peptostreptococcus{genus}(100);Unassigned{species}(78)	Bacteria	Firmicutes	Clostridia	Clostridiales	Peptostreptococcaceae	Peptostreptococcus	Unassigned
OTU644	0	0	0	0	0	0	0	0	0	0	0	0	0	0	0	0	0	0	0	0	0	0	0	0	0	0	0	0	0	0	0	0	0	Bacteria{superkingdom}(99);Unassigned{phylum}(5);Unassigned{class}(5);Unassigned{order}(5);Unassigned{family}(5);Unassigned{genus}(5);Unassigned{species}(0)	Bacteria	Unassigned	Unassigned	Unassigned	Unassigned	Unassigned	Unassigned
OTU645	0	0	0	0	0	0	0	0	0	0	0	0	0	0	0	0	0	0	0	0	0	0	0	0	0	0	0	0	0	1	0	0	1	Bacteria{superkingdom}(100);Firmicutes{phylum}(100);Clostridia{class}(100);Clostridiales{order}(100);Lachnospiraceae{family}(100);Ruminococcus2{genus}(100);uncultured_bacterium{species}(99)	Bacteria	Firmicutes	Clostridia	Clostridiales	Lachnospiraceae	Ruminococcus2	uncultured_bacterium
OTU646	0	0	0	0	0	0	0	0	0	0	0	0	0	0	0	0	0	0	0	0	0	1	0	0	0	0	0	0	0	0	0	0	1	Bacteria{superkingdom}(100);Bacteroidetes{phylum}(100);Sphingobacteriia{class}(100);Sphingobacteriales{order}(100);Chitinophagaceae{family}(100);{genus}(100);Unassigned{species}(44)	Bacteria	Bacteroidetes	Sphingobacteriia	Sphingobacteriales	Chitinophagaceae		Unassigned
OTU647	0	0	0	0	0	0	0	0	0	0	0	0	0	0	0	0	0	0	0	0	0	0	0	0	0	0	0	0	0	0	0	0	0	Bacteria{superkingdom}(100);Proteobacteria{phylum}(100);Gammaproteobacteria{class}(100);Pseudomonadales{order}(100);Moraxellaceae{family}(100);Acinetobacter{genus}(100);Acinetobacter_lwoffii{species}(88)	Bacteria	Proteobacteria	Gammaproteobacteria	Pseudomonadales	Moraxellaceae	Acinetobacter	Acinetobacter_lwoffii
OTU648	0	0	0	0	0	0	0	0	0	0	0	0	0	0	0	0	0	0	0	0	0	0	0	0	0	0	0	0	0	0	0	0	0	Bacteria{superkingdom}(100);Proteobacteria{phylum}(100);Gammaproteobacteria{class}(100);Pseudomonadales{order}(100);Pseudomonadaceae{family}(100);Pseudomonas{genus}(100);Unassigned{species}(43)	Bacteria	Proteobacteria	Gammaproteobacteria	Pseudomonadales	Pseudomonadaceae	Pseudomonas	Unassigned
OTU649	1	3	1	2	3	2	0	1	0	0	0	0	0	0	0	0	0	0	0	0	0	1	0	2	3	3	0	0	2	0	1	2	27	Bacteria{superkingdom}(100);Proteobacteria{phylum}(100);Gammaproteobacteria{class}(100);Pseudomonadales{order}(100);Moraxellaceae{family}(100);Acinetobacter{genus}(100);Unassigned{species}(69)	Bacteria	Proteobacteria	Gammaproteobacteria	Pseudomonadales	Moraxellaceae	Acinetobacter	Unassigned
OTU650	0	0	0	0	0	0	0	1	0	0	0	0	1	0	0	0	0	0	0	1	0	0	0	0	0	0	0	0	0	0	0	0	3	Bacteria{superkingdom}(100);Proteobacteria{phylum}(100);Gammaproteobacteria{class}(100);Pseudomonadales{order}(100);Moraxellaceae{family}(100);Acinetobacter{genus}(100);Unassigned{species}(50)	Bacteria	Proteobacteria	Gammaproteobacteria	Pseudomonadales	Moraxellaceae	Acinetobacter	Unassigned
OTU651	0	0	0	0	0	0	0	0	0	0	0	0	0	0	0	0	0	0	0	0	0	0	0	0	0	0	0	0	0	0	0	1	1	Bacteria{superkingdom}(100);Bacteroidetes{phylum}(100);Bacteroidia{class}(100);Bacteroidales{order}(100);Bacteroidaceae{family}(100);Bacteroides{genus}(100);Bacteroides_fragilis{species}(88)	Bacteria	Bacteroidetes	Bacteroidia	Bacteroidales	Bacteroidaceae	Bacteroides	Bacteroides_fragilis
OTU652	0	0	0	0	0	0	0	0	0	0	0	0	0	0	0	0	0	0	0	0	0	0	0	0	0	0	0	0	0	0	0	0	0	Unassigned{superkingdom}(17);Unassigned{phylum}(14);Unassigned{class}(13);Unassigned{order}(11);Unassigned{family}(11);Unassigned{genus}(10);Unassigned{species}(0)	Unassigned	Unassigned	Unassigned	Unassigned	Unassigned	Unassigned	Unassigned
OTU653	0	1	0	0	0	0	0	0	0	0	0	0	0	0	0	0	0	0	0	0	0	0	0	0	0	0	0	0	0	0	0	0	1	Bacteria{superkingdom}(100);Bacteroidetes{phylum}(100);Flavobacteriia{class}(100);Flavobacteriales{order}(100);Flavobacteriaceae{family}(100);Chryseobacterium{genus}(100);Unassigned{species}(38)	Bacteria	Bacteroidetes	Flavobacteriia	Flavobacteriales	Flavobacteriaceae	Chryseobacterium	Unassigned
OTU654	0	0	0	0	0	0	0	0	0	0	0	0	0	0	0	0	0	0	0	0	0	0	0	0	0	0	0	0	0	0	0	0	0	Bacteria{superkingdom}(100);Firmicutes{phylum}(100);Clostridia{class}(100);Clostridiales{order}(100);Lachnospiraceae{family}(98);Unassigned{genus}(72);Unassigned{species}(64)	Bacteria	Firmicutes	Clostridia	Clostridiales	Lachnospiraceae	Unassigned	Unassigned
OTU655	0	0	0	0	0	0	0	0	0	0	0	0	0	0	0	0	0	0	0	0	0	0	0	0	0	0	0	0	0	0	0	0	0	Bacteria{superkingdom}(97);Unassigned{phylum}(3);Unassigned{class}(3);Unassigned{order}(3);Unassigned{family}(3);Unassigned{genus}(3);Unassigned{species}(0)	Bacteria	Unassigned	Unassigned	Unassigned	Unassigned	Unassigned	Unassigned
OTU656	0	0	0	0	0	0	0	0	0	0	0	0	0	0	0	0	0	0	0	0	0	0	0	0	0	0	0	0	0	0	0	0	0	Bacteria{superkingdom}(100);Proteobacteria{phylum}(100);Alphaproteobacteria{class}(100);Rhizobiales{order}(100);Unassigned{family}(74);Unassigned{genus}(74);Unassigned{species}(64)	Bacteria	Proteobacteria	Alphaproteobacteria	Rhizobiales	Unassigned	Unassigned	Unassigned
OTU657	0	0	0	0	0	0	0	0	0	0	0	0	0	0	0	0	0	0	0	0	0	0	0	0	0	0	0	0	0	0	0	0	0	Bacteria{superkingdom}(96);Unassigned{phylum}(5);Unassigned{class}(5);Unassigned{order}(5);Unassigned{family}(5);Unassigned{genus}(5);Unassigned{species}(1)	Bacteria	Unassigned	Unassigned	Unassigned	Unassigned	Unassigned	Unassigned
OTU658	0	0	0	0	0	0	0	0	0	0	0	0	0	0	0	0	0	0	0	0	0	0	0	0	0	0	0	0	0	0	0	0	0	Bacteria{superkingdom}(100);Firmicutes{phylum}(100);Bacilli{class}(100);Bacillales{order}(100);Planococcaceae{family}(100);Ureibacillus{genus}(100);uncultured_Firmicutes_bacterium{species}(100)	Bacteria	Firmicutes	Bacilli	Bacillales	Planococcaceae	Ureibacillus	uncultured_Firmicutes_bacterium
OTU659	0	0	1	1	1	0	0	0	0	0	0	0	0	0	0	0	0	1	0	0	1	0	1	0	0	2	1	0	1	0	1	1	12	Bacteria{superkingdom}(100);Proteobacteria{phylum}(100);Betaproteobacteria{class}(100);Burkholderiales{order}(100);Comamonadaceae{family}(100);Pelomonas{genus}(100);uncultured_Burkholderiaceae_bacterium{species}(96)	Bacteria	Proteobacteria	Betaproteobacteria	Burkholderiales	Comamonadaceae	Pelomonas	uncultured_Burkholderiaceae_bacterium
OTU660	0	0	0	0	0	0	0	0	0	0	0	0	0	0	0	0	0	0	0	0	0	0	0	0	0	0	0	0	0	0	0	0	0	Bacteria{superkingdom}(90);Unassigned{phylum}(14);Unassigned{class}(4);Unassigned{order}(4);Unassigned{family}(4);Unassigned{genus}(4);Unassigned{species}(3)	Bacteria	Unassigned	Unassigned	Unassigned	Unassigned	Unassigned	Unassigned
OTU661	0	0	0	1	0	0	0	0	0	0	0	0	1	0	0	0	0	0	0	0	0	0	0	0	0	0	0	0	0	0	1	0	3	Bacteria{superkingdom}(100);Actinobacteria{phylum}(100);Actinobacteria{class}(100);Actinomycetales{order}(100);Mycobacteriaceae{family}(100);Mycobacterium{genus}(100);Mycobacterium_llatzerense{species}(99)	Bacteria	Actinobacteria	Actinobacteria	Actinomycetales	Mycobacteriaceae	Mycobacterium	Mycobacterium_llatzerense
OTU662	0	0	0	0	0	0	0	0	0	0	0	0	0	0	0	0	0	0	0	0	0	0	0	0	0	0	0	0	0	0	0	0	0	Bacteria{superkingdom}(95);Unassigned{phylum}(29);Unassigned{class}(29);Unassigned{order}(29);Unassigned{family}(29);Unassigned{genus}(29);Unassigned{species}(17)	Bacteria	Unassigned	Unassigned	Unassigned	Unassigned	Unassigned	Unassigned
OTU663	0	0	0	2	0	0	0	0	0	0	0	0	0	0	0	0	0	0	0	0	0	0	0	0	0	0	0	0	0	0	0	0	2	Bacteria{superkingdom}(87);Unassigned{phylum}(9);Unassigned{class}(9);Unassigned{order}(9);Unassigned{family}(9);Unassigned{genus}(9);Unassigned{species}(4)	Bacteria	Unassigned	Unassigned	Unassigned	Unassigned	Unassigned	Unassigned
OTU664	0	0	0	0	0	0	0	0	0	0	0	0	0	0	0	0	0	0	0	0	0	0	0	0	0	0	0	0	0	0	0	0	0	Bacteria{superkingdom}(97);Unassigned{phylum}(11);Unassigned{class}(11);Unassigned{order}(11);Unassigned{family}(11);Unassigned{genus}(11);Unassigned{species}(2)	Bacteria	Unassigned	Unassigned	Unassigned	Unassigned	Unassigned	Unassigned
OTU665	0	0	0	0	0	0	0	0	0	0	0	0	1	0	0	3	0	0	0	0	0	0	0	1	0	0	0	0	0	0	0	0	5	Bacteria{superkingdom}(100);Firmicutes{phylum}(100);Clostridia{class}(100);Clostridiales{order}(100);Lachnospiraceae{family}(100);Unassigned{genus}(76);Unassigned{species}(41)	Bacteria	Firmicutes	Clostridia	Clostridiales	Lachnospiraceae	Unassigned	Unassigned
OTU666	0	0	0	0	0	0	0	0	0	0	0	0	0	0	0	0	0	0	1	0	0	0	0	0	0	0	0	0	0	0	0	0	1	Bacteria{superkingdom}(100);Firmicutes{phylum}(100);Clostridia{class}(100);Clostridiales{order}(100);Lachnospiraceae{family}(100);Unassigned{genus}(61);Unassigned{species}(58)	Bacteria	Firmicutes	Clostridia	Clostridiales	Lachnospiraceae	Unassigned	Unassigned
OTU667	0	0	0	0	0	0	0	0	0	0	0	0	1	0	1	1	0	0	0	0	0	0	0	0	0	0	0	0	0	0	0	0	3	Bacteria{superkingdom}(100);Firmicutes{phylum}(99);Clostridia{class}(86);Clostridiales{order}(86);Ruminococcaceae{family}(80);Unassigned{genus}(64);Unassigned{species}(26)	Bacteria	Firmicutes	Clostridia	Clostridiales	Ruminococcaceae	Unassigned	Unassigned
OTU668	0	0	0	0	0	0	0	0	0	0	0	0	0	0	0	0	0	0	0	0	0	0	0	0	0	0	0	0	0	0	0	0	0	Bacteria{superkingdom}(100);Firmicutes{phylum}(100);Clostridia{class}(100);Clostridiales{order}(100);Ruminococcaceae{family}(100);Flavonifractor{genus}(100);Flavonifractor_plautii{species}(97)	Bacteria	Firmicutes	Clostridia	Clostridiales	Ruminococcaceae	Flavonifractor	Flavonifractor_plautii
OTU669	0	0	0	0	0	0	0	0	0	0	0	0	0	0	0	0	0	0	0	0	0	0	0	0	0	0	0	0	0	0	0	0	0	Bacteria{superkingdom}(100);Firmicutes{phylum}(100);Bacilli{class}(100);Bacillales{order}(100);Staphylococcaceae{family}(100);Jeotgalicoccus{genus}(100);Jeotgalicoccus_halotolerans{species}(83)	Bacteria	Firmicutes	Bacilli	Bacillales	Staphylococcaceae	Jeotgalicoccus	Jeotgalicoccus_halotolerans
OTU670	0	0	0	0	2	1	0	0	0	0	0	0	0	0	0	0	0	0	0	0	0	0	0	0	2	0	0	0	0	0	0	0	5	Bacteria{superkingdom}(100);Firmicutes{phylum}(100);Bacilli{class}(100);Bacillales{order}(100);Planococcaceae{family}(100);Sporosarcina{genus}(100);uncultured_bacterium{species}(98)	Bacteria	Firmicutes	Bacilli	Bacillales	Planococcaceae	Sporosarcina	uncultured_bacterium
OTU671	0	0	0	1	0	0	0	0	0	0	0	0	0	0	0	0	0	0	0	0	0	0	0	0	1	0	0	0	0	0	0	0	2	Bacteria{superkingdom}(100);Firmicutes{phylum}(100);Bacilli{class}(100);Lactobacillales{order}(100);Aerococcaceae{family}(100);Aerococcus{genus}(100);uncultured_bacterium{species}(100)	Bacteria	Firmicutes	Bacilli	Lactobacillales	Aerococcaceae	Aerococcus	uncultured_bacterium
OTU672	0	0	0	0	0	0	0	0	0	0	0	0	0	0	0	0	1	2	0	0	0	0	0	0	0	0	0	0	0	0	0	0	3	Bacteria{superkingdom}(100);Firmicutes{phylum}(100);Clostridia{class}(100);Clostridiales{order}(100);Lachnospiraceae{family}(100);Unassigned{genus}(29);Unassigned{species}(29)	Bacteria	Firmicutes	Clostridia	Clostridiales	Lachnospiraceae	Unassigned	Unassigned
OTU673	0	0	0	0	0	0	0	0	0	0	0	0	0	0	0	0	0	0	0	0	0	0	0	0	0	0	0	0	0	0	0	0	0	Bacteria{superkingdom}(95);Unassigned{phylum}(4);Unassigned{class}(4);Unassigned{order}(4);Unassigned{family}(4);Unassigned{genus}(4);Unassigned{species}(0)	Bacteria	Unassigned	Unassigned	Unassigned	Unassigned	Unassigned	Unassigned
OTU674	0	0	0	0	0	0	0	0	0	0	0	0	0	0	0	0	0	0	0	0	0	0	0	0	0	0	0	0	0	0	0	0	0	Bacteria{superkingdom}(100);Firmicutes{phylum}(100);Clostridia{class}(100);Clostridiales{order}(100);Ruminococcaceae{family}(100);Unassigned{genus}(63);Unassigned{species}(61)	Bacteria	Firmicutes	Clostridia	Clostridiales	Ruminococcaceae	Unassigned	Unassigned
OTU675	0	0	0	0	0	0	0	0	0	0	0	0	0	0	0	0	0	0	0	0	0	0	0	0	0	0	0	0	0	0	0	0	0	Bacteria{superkingdom}(100);Firmicutes{phylum}(100);Bacilli{class}(100);Lactobacillales{order}(100);Carnobacteriaceae{family}(100);Atopostipes{genus}(100);Unassigned{species}(76)	Bacteria	Firmicutes	Bacilli	Lactobacillales	Carnobacteriaceae	Atopostipes	Unassigned
OTU676	0	0	0	0	0	0	0	0	0	0	0	0	0	0	0	0	0	0	0	0	0	0	0	0	0	0	0	0	0	0	0	0	0	Bacteria{superkingdom}(96);Unassigned{phylum}(37);Unassigned{class}(3);Unassigned{order}(1);Unassigned{family}(1);Unassigned{genus}(1);Unassigned{species}(1)	Bacteria	Unassigned	Unassigned	Unassigned	Unassigned	Unassigned	Unassigned
OTU677	0	0	0	0	0	0	0	0	0	0	0	0	0	0	0	0	0	0	0	0	0	0	0	0	3	0	0	0	13	0	0	0	16	Bacteria{superkingdom}(100);Firmicutes{phylum}(100);Clostridia{class}(100);Clostridiales{order}(100);Ruminococcaceae{family}(99);Unassigned{genus}(76);Unassigned{species}(25)	Bacteria	Firmicutes	Clostridia	Clostridiales	Ruminococcaceae	Unassigned	Unassigned
OTU678	0	0	0	0	0	0	0	0	0	0	0	0	0	0	0	0	0	0	0	0	0	0	0	0	0	0	0	0	0	0	0	0	0	Bacteria{superkingdom}(100);Firmicutes{phylum}(100);Bacilli{class}(100);Lactobacillales{order}(100);Carnobacteriaceae{family}(100);Atopostipes{genus}(100);Unassigned{species}(52)	Bacteria	Firmicutes	Bacilli	Lactobacillales	Carnobacteriaceae	Atopostipes	Unassigned
OTU679	0	0	0	0	0	0	0	0	0	3	0	0	0	0	0	0	0	0	0	0	0	0	0	0	0	0	0	0	0	0	0	0	3	Bacteria{superkingdom}(100);Firmicutes{phylum}(100);{class}(100);{order}(100);{family}(100);{genus}(100);uncultured_Erysipelotrichi_bacterium{species}(99)	Bacteria	Firmicutes					uncultured_Erysipelotrichi_bacterium
OTU680	540	0	0	1	0	0	0	0	0	47	0	37	201	13	0	0	0	2345	3845	831	197	1159	1	307	0	0	0	0	1	0	0	0	9525	Bacteria{superkingdom}(100);Firmicutes{phylum}(100);Clostridia{class}(100);Clostridiales{order}(100);Unassigned{family}(76);Unassigned{genus}(76);Unassigned{species}(76)	Bacteria	Firmicutes	Clostridia	Clostridiales	Unassigned	Unassigned	Unassigned
OTU681	0	0	0	0	0	0	0	0	0	39	35	19	20	18	5	4	0	0	0	0	0	0	0	0	0	0	0	0	0	0	0	0	140	Bacteria{superkingdom}(100);Firmicutes{phylum}(100);Clostridia{class}(100);Clostridiales{order}(100);Ruminococcaceae{family}(89);{genus}(86);Unassigned{species}(36)	Bacteria	Firmicutes	Clostridia	Clostridiales	Ruminococcaceae		Unassigned
OTU682	0	0	0	0	0	0	0	0	0	1	0	0	1	0	6	2	0	0	0	0	0	0	0	0	0	0	0	0	0	0	0	0	10	Bacteria{superkingdom}(100);Firmicutes{phylum}(100);Clostridia{class}(100);Clostridiales{order}(100);{family}(100);{genus}(100);uncultured_rumen_bacterium{species}(95)	Bacteria	Firmicutes	Clostridia	Clostridiales			uncultured_rumen_bacterium
OTU683	0	0	0	0	0	0	0	0	0	3	0	0	0	0	0	6	0	0	0	0	0	0	0	0	0	1	0	0	0	0	0	0	10	Bacteria{superkingdom}(100);Firmicutes{phylum}(100);{class}(100);{order}(100);{family}(100);{genus}(100);Unassigned{species}(70)	Bacteria	Firmicutes					Unassigned
OTU684	0	0	0	0	0	0	0	0	0	4	0	0	0	0	0	0	0	0	0	0	0	0	0	0	0	0	0	0	0	0	0	0	4	Bacteria{superkingdom}(100);Firmicutes{phylum}(100);Clostridia{class}(100);Clostridiales{order}(100);Lachnospiraceae{family}(100);{genus}(93);uncultured_Clostridiales_bacterium{species}(90)	Bacteria	Firmicutes	Clostridia	Clostridiales	Lachnospiraceae		uncultured_Clostridiales_bacterium
OTU685	0	0	1	0	0	0	0	0	0	2	0	2	1	0	0	0	0	0	0	1	0	0	0	1	0	0	0	0	0	0	0	0	8	Bacteria{superkingdom}(100);Firmicutes{phylum}(100);Clostridia{class}(100);Clostridiales{order}(100);Ruminococcaceae{family}(100);Clostridium_IV{genus}(89);Unassigned{species}(66)	Bacteria	Firmicutes	Clostridia	Clostridiales	Ruminococcaceae	Clostridium_IV	Unassigned
OTU686	0	0	0	0	0	0	0	0	0	1	0	0	0	0	0	0	0	0	0	0	0	0	0	0	8	0	0	0	0	0	3	0	12	Bacteria{superkingdom}(100);Firmicutes{phylum}(100);{class}(100);{order}(100);{family}(100);{genus}(100);uncultured_rumen_bacterium{species}(85)	Bacteria	Firmicutes					uncultured_rumen_bacterium
OTU687	0	0	0	0	0	0	0	0	0	1	0	0	0	0	0	0	0	0	0	0	0	0	0	0	0	0	0	0	0	0	0	0	1	Bacteria{superkingdom}(100);Firmicutes{phylum}(100);Bacilli{class}(100);Lactobacillales{order}(100);Lactobacillaceae{family}(100);Lactobacillus{genus}(100);Lactobacillus_brevis{species}(99)	Bacteria	Firmicutes	Bacilli	Lactobacillales	Lactobacillaceae	Lactobacillus	Lactobacillus_brevis
OTU688	0	0	0	0	0	0	0	0	0	1	0	24	15	1	2	6	0	0	0	0	0	0	0	0	0	0	0	0	0	0	0	0	49	Bacteria{superkingdom}(100);Firmicutes{phylum}(100);{class}(82);{order}(82);{family}(82);{genus}(82);Unassigned{species}(48)	Bacteria	Firmicutes					Unassigned
OTU689	0	0	0	0	0	0	0	0	0	1	1	0	0	0	0	0	0	0	0	0	0	0	0	0	0	0	0	0	0	0	0	0	2	Bacteria{superkingdom}(100);Firmicutes{phylum}(99);Clostridia{class}(99);Clostridiales{order}(99);Unassigned{family}(46);Unassigned{genus}(46);Unassigned{species}(27)	Bacteria	Firmicutes	Clostridia	Clostridiales	Unassigned	Unassigned	Unassigned
OTU690	0	0	0	0	0	0	0	0	0	1	0	0	0	0	2	0	0	0	0	0	0	0	0	0	0	0	0	0	0	0	0	0	3	Bacteria{superkingdom}(100);Bacteroidetes{phylum}(100);Bacteroidia{class}(100);Bacteroidales{order}(100);Porphyromonadaceae{family}(100);Unassigned{genus}(58);Unassigned{species}(57)	Bacteria	Bacteroidetes	Bacteroidia	Bacteroidales	Porphyromonadaceae	Unassigned	Unassigned
OTU691	0	0	0	0	0	0	0	0	0	1	0	0	0	0	0	0	0	0	0	0	0	0	0	0	0	0	0	0	0	0	0	0	1	Bacteria{superkingdom}(100);Firmicutes{phylum}(100);Clostridia{class}(100);Clostridiales{order}(100);Ruminococcaceae{family}(100);Sporobacter{genus}(100);Unassigned{species}(68)	Bacteria	Firmicutes	Clostridia	Clostridiales	Ruminococcaceae	Sporobacter	Unassigned
OTU692	0	0	0	0	0	0	0	0	0	0	0	0	0	0	0	0	0	0	0	0	0	0	0	0	0	0	0	0	0	0	2	0	2	Bacteria{superkingdom}(100);Proteobacteria{phylum}(91);Deltaproteobacteria{class}(91);{order}(91);{family}(91);{genus}(91);Bacteriovoracaceae_bacterium_enrichment_culture_clone_MRBiofilm-S-10H{species}(88)	Bacteria	Proteobacteria	Deltaproteobacteria				Bacteriovoracaceae_bacterium_enrichment_culture_clone_MRBiofilm-S-10H
OTU693	0	0	0	0	0	0	0	0	0	0	0	0	0	0	0	0	0	0	0	0	0	0	0	0	0	0	0	0	0	0	0	0	0	Bacteria{superkingdom}(100);Firmicutes{phylum}(100);Clostridia{class}(100);Clostridiales{order}(100);Ruminococcaceae{family}(100);Clostridium_IV{genus}(100);Clostridium_methylpentosum{species}(100)	Bacteria	Firmicutes	Clostridia	Clostridiales	Ruminococcaceae	Clostridium_IV	Clostridium_methylpentosum
OTU694	4	4	3	6	6	3	1	15	0	0	0	0	0	0	0	0	0	0	0	0	0	0	0	0	2	3	0	0	1	2	2	2	54	Bacteria{superkingdom}(100);Firmicutes{phylum}(100);Bacilli{class}(100);Lactobacillales{order}(100);Lactobacillaceae{family}(100);Lactobacillus{genus}(100);Lactobacillus_kefiri{species}(99)	Bacteria	Firmicutes	Bacilli	Lactobacillales	Lactobacillaceae	Lactobacillus	Lactobacillus_kefiri
OTU695	12	12	2	11	24	12	0	45	0	0	0	0	0	0	0	0	0	0	0	0	0	0	0	0	3	3	0	0	2	0	1	5	132	Bacteria{superkingdom}(100);Firmicutes{phylum}(100);Bacilli{class}(100);Lactobacillales{order}(100);Aerococcaceae{family}(100);Globicatella{genus}(100);Unassigned{species}(72)	Bacteria	Firmicutes	Bacilli	Lactobacillales	Aerococcaceae	Globicatella	Unassigned
OTU696	0	0	0	0	0	0	0	0	0	0	0	0	0	0	0	0	0	0	0	0	0	0	0	0	0	0	0	0	0	0	0	0	0	Bacteria{superkingdom}(97);Unassigned{phylum}(61);Unassigned{class}(47);Unassigned{order}(38);Unassigned{family}(38);Unassigned{genus}(38);Unassigned{species}(6)	Bacteria	Unassigned	Unassigned	Unassigned	Unassigned	Unassigned	Unassigned
OTU697	0	0	0	0	0	0	0	0	0	0	0	0	0	0	0	0	1	0	0	0	0	0	0	0	0	0	0	0	0	0	0	0	1	Bacteria{superkingdom}(85);Unassigned{phylum}(33);Unassigned{class}(33);Unassigned{order}(33);Unassigned{family}(33);Unassigned{genus}(33);Unassigned{species}(21)	Bacteria	Unassigned	Unassigned	Unassigned	Unassigned	Unassigned	Unassigned
OTU698	0	0	0	0	0	0	0	0	0	0	0	0	0	0	0	0	0	0	0	0	0	0	0	0	0	0	0	0	0	0	0	0	0	Bacteria{superkingdom}(100);Proteobacteria{phylum}(100);Gammaproteobacteria{class}(100);Xanthomonadales{order}(100);Xanthomonadaceae{family}(100);Thermomonas{genus}(91);Thermomonas_haemolytica{species}(85)	Bacteria	Proteobacteria	Gammaproteobacteria	Xanthomonadales	Xanthomonadaceae	Thermomonas	Thermomonas_haemolytica
OTU699	0	0	0	0	0	0	0	0	0	0	0	0	0	0	0	0	0	0	0	0	0	0	0	0	0	0	0	0	0	0	0	0	0	Bacteria{superkingdom}(100);Firmicutes{phylum}(100);Clostridia{class}(100);Clostridiales{order}(100);Lachnospiraceae{family}(100);Unassigned{genus}(73);Unassigned{species}(66)	Bacteria	Firmicutes	Clostridia	Clostridiales	Lachnospiraceae	Unassigned	Unassigned
OTU700	0	0	0	0	0	0	0	0	0	0	0	0	0	0	0	0	0	0	0	0	0	0	0	0	0	0	0	0	0	0	0	0	0	Bacteria{superkingdom}(100);Bacteroidetes{phylum}(100);Bacteroidia{class}(100);Bacteroidales{order}(100);Prevotellaceae{family}(100);Unassigned{genus}(74);Unassigned{species}(52)	Bacteria	Bacteroidetes	Bacteroidia	Bacteroidales	Prevotellaceae	Unassigned	Unassigned
OTU701	0	0	0	0	0	0	0	0	0	0	0	0	0	0	0	0	0	0	0	0	0	0	0	0	0	0	0	0	0	0	0	0	0	Bacteria{superkingdom}(88);Unassigned{phylum}(5);Unassigned{class}(5);Unassigned{order}(5);Unassigned{family}(5);Unassigned{genus}(5);Unassigned{species}(1)	Bacteria	Unassigned	Unassigned	Unassigned	Unassigned	Unassigned	Unassigned
OTU702	0	0	0	0	0	0	0	0	0	0	0	0	0	0	0	0	0	0	0	0	0	0	0	0	0	0	0	0	0	0	0	0	0	Bacteria{superkingdom}(100);Fusobacteria{phylum}(100);Fusobacteriia{class}(100);Fusobacteriales{order}(100);Fusobacteriaceae{family}(100);Fusobacterium{genus}(100);Unassigned{species}(49)	Bacteria	Fusobacteria	Fusobacteriia	Fusobacteriales	Fusobacteriaceae	Fusobacterium	Unassigned
OTU703	0	0	0	0	0	0	0	0	0	0	0	0	0	0	0	0	0	0	0	0	0	0	0	0	0	0	0	0	0	0	0	0	0	Bacteria{superkingdom}(100);Firmicutes{phylum}(100);Clostridia{class}(100);Clostridiales{order}(100);Lachnospiraceae{family}(100);{genus}(86);Unassigned{species}(22)	Bacteria	Firmicutes	Clostridia	Clostridiales	Lachnospiraceae		Unassigned
OTU704	0	0	0	0	1	0	0	0	0	0	0	0	0	0	0	0	0	0	0	0	0	0	0	0	0	1	1	0	0	0	0	0	3	Bacteria{superkingdom}(100);Bacteroidetes{phylum}(100);Sphingobacteriia{class}(100);Sphingobacteriales{order}(100);Chitinophagaceae{family}(100);Unassigned{genus}(51);Unassigned{species}(49)	Bacteria	Bacteroidetes	Sphingobacteriia	Sphingobacteriales	Chitinophagaceae	Unassigned	Unassigned
OTU705	0	0	0	0	0	0	0	0	0	0	0	0	0	0	0	1	0	0	0	0	0	0	0	0	0	0	0	0	0	0	0	0	1	Bacteria{superkingdom}(95);Unassigned{phylum}(18);Unassigned{class}(18);Unassigned{order}(18);Unassigned{family}(18);Unassigned{genus}(18);Unassigned{species}(11)	Bacteria	Unassigned	Unassigned	Unassigned	Unassigned	Unassigned	Unassigned
OTU706	0	0	0	0	0	0	0	0	0	0	0	0	0	0	0	0	0	0	0	0	0	0	0	0	0	0	0	0	0	0	0	0	0	Bacteria{superkingdom}(100);Parcubacteria{phylum}(100);{class}(100);{order}(100);{family}(100);Parcubacteria_genera_incertae_sedis{genus}(100);uncultured_bacterium{species}(93)	Bacteria	Parcubacteria				Parcubacteria_genera_incertae_sedis	uncultured_bacterium
OTU707	0	0	0	0	0	0	0	0	0	0	0	0	0	0	0	0	0	0	0	0	0	0	0	0	0	0	0	0	0	0	0	0	0	Bacteria{superkingdom}(100);Firmicutes{phylum}(100);{class}(100);{order}(100);{family}(100);{genus}(100);uncultured_rumen_bacterium{species}(100)	Bacteria	Firmicutes					uncultured_rumen_bacterium
OTU708	0	0	0	0	0	0	0	0	0	0	6	0	0	0	0	0	0	0	0	0	0	0	0	0	0	0	0	0	0	0	0	0	6	Bacteria{superkingdom}(100);Firmicutes{phylum}(100);Clostridia{class}(100);Clostridiales{order}(100);Lachnospiraceae{family}(100);Unassigned{genus}(55);Unassigned{species}(28)	Bacteria	Firmicutes	Clostridia	Clostridiales	Lachnospiraceae	Unassigned	Unassigned
OTU709	0	0	0	0	0	0	0	0	0	0	7	0	0	0	0	0	0	0	0	0	0	0	0	0	0	0	0	0	0	0	0	0	7	Bacteria{superkingdom}(100);Firmicutes{phylum}(100);Clostridia{class}(100);Clostridiales{order}(100);Lachnospiraceae{family}(100);Unassigned{genus}(65);Unassigned{species}(28)	Bacteria	Firmicutes	Clostridia	Clostridiales	Lachnospiraceae	Unassigned	Unassigned
OTU710	0	0	0	0	0	0	0	0	0	0	0	0	0	0	0	0	0	0	0	0	0	0	0	0	0	0	0	0	0	0	0	0	0	Bacteria{superkingdom}(95);Unassigned{phylum}(18);Unassigned{class}(10);Unassigned{order}(8);Unassigned{family}(4);Unassigned{genus}(4);Unassigned{species}(4)	Bacteria	Unassigned	Unassigned	Unassigned	Unassigned	Unassigned	Unassigned
OTU711	0	0	0	0	0	0	0	0	0	0	0	0	0	0	0	0	0	0	0	0	0	0	0	0	0	0	0	0	0	0	1	0	1	Bacteria{superkingdom}(94);Unassigned{phylum}(4);Unassigned{class}(4);Unassigned{order}(4);Unassigned{family}(4);Unassigned{genus}(4);Unassigned{species}(0)	Bacteria	Unassigned	Unassigned	Unassigned	Unassigned	Unassigned	Unassigned
OTU712	0	0	1	1	0	1	0	2	0	0	0	0	0	0	0	0	0	0	0	0	0	0	0	0	0	0	0	0	0	0	0	0	5	Bacteria{superkingdom}(100);Proteobacteria{phylum}(100);Alphaproteobacteria{class}(100);Rhodospirillales{order}(100);{family}(100);Reyranella{genus}(100);Unassigned{species}(35)	Bacteria	Proteobacteria	Alphaproteobacteria	Rhodospirillales		Reyranella	Unassigned
OTU713	0	0	0	0	0	0	0	0	0	0	0	0	0	0	0	0	0	0	0	0	0	0	0	0	0	0	0	0	0	0	0	0	0	Bacteria{superkingdom}(100);Proteobacteria{phylum}(100);Betaproteobacteria{class}(100);Burkholderiales{order}(100);Burkholderiaceae{family}(100);Burkholderia{genus}(100);Unassigned{species}(55)	Bacteria	Proteobacteria	Betaproteobacteria	Burkholderiales	Burkholderiaceae	Burkholderia	Unassigned
OTU714	6	1	4	10	9	3	0	20	0	0	0	0	0	0	0	0	0	0	0	0	0	0	0	0	0	1	0	1	2	0	0	2	59	Bacteria{superkingdom}(100);Firmicutes{phylum}(100);Bacilli{class}(100);Lactobacillales{order}(100);Streptococcaceae{family}(100);Lactococcus{genus}(100);Lactococcus_raffinolactis{species}(94)	Bacteria	Firmicutes	Bacilli	Lactobacillales	Streptococcaceae	Lactococcus	Lactococcus_raffinolactis
OTU715	0	0	0	0	1	0	0	1	0	0	0	0	0	0	0	0	0	0	0	0	0	0	0	0	0	0	0	0	0	0	0	0	2	Bacteria{superkingdom}(100);Firmicutes{phylum}(100);Bacilli{class}(100);Bacillales{order}(100);Planococcaceae{family}(100);Kurthia{genus}(92);Kurthia_gibsonii{species}(88)	Bacteria	Firmicutes	Bacilli	Bacillales	Planococcaceae	Kurthia	Kurthia_gibsonii
OTU716	2	0	5	1	1	3	0	3	0	0	0	0	0	0	0	0	0	0	0	0	0	0	0	0	0	0	0	0	0	0	0	0	15	Bacteria{superkingdom}(100);Firmicutes{phylum}(100);Bacilli{class}(100);Lactobacillales{order}(100);Lactobacillaceae{family}(100);Lactobacillus{genus}(100);Lactobacillus_plantarum_WCFS1{species}(95)	Bacteria	Firmicutes	Bacilli	Lactobacillales	Lactobacillaceae	Lactobacillus	Lactobacillus_plantarum_WCFS1
OTU717	6	5	2	17	10	11	0	20	0	0	0	0	0	0	0	0	0	0	0	0	0	0	0	0	5	5	0	0	1	1	0	2	85	Bacteria{superkingdom}(100);Actinobacteria{phylum}(100);Actinobacteria{class}(100);Bifidobacteriales{order}(100);Bifidobacteriaceae{family}(100);Bifidobacterium{genus}(100);Bifidobacterium_mongoliense{species}(100)	Bacteria	Actinobacteria	Actinobacteria	Bifidobacteriales	Bifidobacteriaceae	Bifidobacterium	Bifidobacterium_mongoliense
OTU718	0	2	1	5	2	2	0	22	0	0	0	0	0	0	0	0	0	0	0	0	0	0	0	0	0	0	0	0	0	0	0	1	35	Bacteria{superkingdom}(100);Firmicutes{phylum}(100);Bacilli{class}(100);Lactobacillales{order}(95);Enterococcaceae{family}(94);Enterococcus{genus}(91);Unassigned{species}(11)	Bacteria	Firmicutes	Bacilli	Lactobacillales	Enterococcaceae	Enterococcus	Unassigned
OTU719	0	0	1	1	0	3	0	2	0	0	0	0	0	0	0	0	0	0	0	0	0	0	0	0	0	0	0	0	0	0	3	0	10	Bacteria{superkingdom}(100);Firmicutes{phylum}(100);Bacilli{class}(100);Lactobacillales{order}(100);Carnobacteriaceae{family}(100);Atopococcus{genus}(100);Unassigned{species}(77)	Bacteria	Firmicutes	Bacilli	Lactobacillales	Carnobacteriaceae	Atopococcus	Unassigned
OTU720	1	2	3	1	5	3	0	10	0	0	0	0	0	0	0	0	0	0	0	0	0	0	0	0	4	1	0	0	0	0	2	1	33	Bacteria{superkingdom}(100);Firmicutes{phylum}(100);Bacilli{class}(100);Lactobacillales{order}(100);Lactobacillaceae{family}(100);Lactobacillus{genus}(100);Lactobacillus_casei_str._Zhang{species}(100)	Bacteria	Firmicutes	Bacilli	Lactobacillales	Lactobacillaceae	Lactobacillus	Lactobacillus_casei_str._Zhang
OTU721	12	6	11	17	14	23	0	47	0	0	0	0	0	0	0	0	0	0	0	0	0	0	0	0	18	38	5	5	8	10	19	32	265	Bacteria{superkingdom}(100);Firmicutes{phylum}(100);Bacilli{class}(100);Lactobacillales{order}(100);Lactobacillaceae{family}(100);Lactobacillus{genus}(100);Lactobacillus_delbrueckii{species}(100)	Bacteria	Firmicutes	Bacilli	Lactobacillales	Lactobacillaceae	Lactobacillus	Lactobacillus_delbrueckii
OTU722	0	0	0	0	0	0	0	0	0	0	0	0	0	0	0	0	0	0	0	0	0	0	0	1	0	0	0	0	0	0	0	0	1	Bacteria{superkingdom}(87);Unassigned{phylum}(20);Unassigned{class}(20);Unassigned{order}(20);Unassigned{family}(20);Unassigned{genus}(20);Unassigned{species}(14)	Bacteria	Unassigned	Unassigned	Unassigned	Unassigned	Unassigned	Unassigned
OTU723	0	0	0	0	0	0	0	0	0	0	0	0	0	0	0	0	0	0	0	0	0	0	0	0	0	0	0	0	0	0	0	0	0	Bacteria{superkingdom}(100);Firmicutes{phylum}(100);Bacilli{class}(100);Lactobacillales{order}(100);Carnobacteriaceae{family}(100);Carnobacterium{genus}(100);Carnobacterium_maltaromaticum{species}(99)	Bacteria	Firmicutes	Bacilli	Lactobacillales	Carnobacteriaceae	Carnobacterium	Carnobacterium_maltaromaticum
OTU724	5	0	1	6	6	2	0	6	0	0	0	0	0	0	0	0	0	0	0	0	0	0	0	0	0	0	0	0	0	0	0	0	26	Bacteria{superkingdom}(100);Firmicutes{phylum}(100);Clostridia{class}(100);Clostridiales{order}(100);Clostridiaceae_1{family}(100);Clostridium_sensu_stricto{genus}(100);Clostridium_isatidis{species}(91)	Bacteria	Firmicutes	Clostridia	Clostridiales	Clostridiaceae_1	Clostridium_sensu_stricto	Clostridium_isatidis
OTU725	0	0	0	2	1	0	0	1	0	0	0	0	0	0	0	0	0	0	0	0	0	0	0	0	0	0	0	0	1	0	0	0	5	Bacteria{superkingdom}(100);Firmicutes{phylum}(100);Clostridia{class}(100);Clostridiales{order}(100);Clostridiaceae_1{family}(100);{genus}(85);Unassigned{species}(78)	Bacteria	Firmicutes	Clostridia	Clostridiales	Clostridiaceae_1		Unassigned
OTU726	1	1	0	0	2	1	0	5	0	0	0	0	0	0	0	0	0	0	0	0	0	0	0	0	0	0	0	0	2	0	0	1	13	Bacteria{superkingdom}(100);Firmicutes{phylum}(100);Bacilli{class}(100);Bacillales{order}(100);Staphylococcaceae{family}(100);Macrococcus{genus}(100);uncultured_bacterium{species}(100)	Bacteria	Firmicutes	Bacilli	Bacillales	Staphylococcaceae	Macrococcus	uncultured_bacterium
OTU727	0	0	0	0	0	0	0	0	0	0	0	0	0	0	0	0	0	0	0	0	0	0	0	0	1	0	0	0	0	0	0	0	1	Bacteria{superkingdom}(100);Actinobacteria{phylum}(100);Actinobacteria{class}(100);Actinomycetales{order}(100);Corynebacteriaceae{family}(100);Corynebacterium{genus}(100);Corynebacterium_xerosis{species}(100)	Bacteria	Actinobacteria	Actinobacteria	Actinomycetales	Corynebacteriaceae	Corynebacterium	Corynebacterium_xerosis
OTU728	0	1	0	1	0	0	0	0	0	0	0	0	0	0	0	0	0	0	0	0	0	0	0	0	0	0	0	0	0	0	0	0	2	Bacteria{superkingdom}(100);Actinobacteria{phylum}(100);Actinobacteria{class}(100);Actinomycetales{order}(100);Dermacoccaceae{family}(100);Dermacoccus{genus}(100);Unassigned{species}(56)	Bacteria	Actinobacteria	Actinobacteria	Actinomycetales	Dermacoccaceae	Dermacoccus	Unassigned
OTU729	0	0	0	0	0	0	0	0	0	0	0	0	0	0	0	0	0	0	0	0	0	0	0	0	0	1	0	0	1	0	0	0	2	Bacteria{superkingdom}(100);Actinobacteria{phylum}(100);Actinobacteria{class}(100);Actinomycetales{order}(100);Geodermatophilaceae{family}(100);Blastococcus{genus}(100);Blastococcus_aggregatus{species}(99)	Bacteria	Actinobacteria	Actinobacteria	Actinomycetales	Geodermatophilaceae	Blastococcus	Blastococcus_aggregatus
OTU730	0	0	0	0	0	0	0	0	0	0	0	0	0	0	0	0	0	0	0	0	0	0	0	0	0	0	0	0	0	0	0	0	0	Bacteria{superkingdom}(87);Unassigned{phylum}(3);Unassigned{class}(3);Unassigned{order}(3);Unassigned{family}(3);Unassigned{genus}(3);Unassigned{species}(0)	Bacteria	Unassigned	Unassigned	Unassigned	Unassigned	Unassigned	Unassigned
OTU731	0	0	0	0	0	0	0	0	0	0	0	0	0	0	0	0	0	0	0	0	0	0	0	0	0	0	0	0	0	0	0	0	0	Bacteria{superkingdom}(100);Firmicutes{phylum}(100);Bacilli{class}(100);Lactobacillales{order}(100);Lactobacillaceae{family}(100);Lactobacillus{genus}(100);Unassigned{species}(43)	Bacteria	Firmicutes	Bacilli	Lactobacillales	Lactobacillaceae	Lactobacillus	Unassigned
OTU732	0	0	0	1	0	1	0	0	0	0	0	0	0	0	0	0	0	0	0	0	0	0	0	0	1	2	0	1	1	1	1	1	10	Bacteria{superkingdom}(100);Actinobacteria{phylum}(100);Actinobacteria{class}(100);Actinomycetales{order}(100);Micrococcaceae{family}(100);Kocuria{genus}(100);Kocuria_rhizophila{species}(89)	Bacteria	Actinobacteria	Actinobacteria	Actinomycetales	Micrococcaceae	Kocuria	Kocuria_rhizophila
OTU733	0	0	0	1	0	0	0	0	0	0	0	0	0	0	0	0	0	0	0	0	0	0	0	0	0	0	0	0	0	0	0	0	1	Bacteria{superkingdom}(100);Firmicutes{phylum}(100);Bacilli{class}(100);Lactobacillales{order}(100);Streptococcaceae{family}(100);Streptococcus{genus}(100);Streptococcus_parauberis{species}(100)	Bacteria	Firmicutes	Bacilli	Lactobacillales	Streptococcaceae	Streptococcus	Streptococcus_parauberis
OTU734	0	0	1	0	0	0	0	0	0	0	0	0	0	0	0	0	0	0	0	0	0	0	0	0	0	0	0	0	0	0	0	0	1	Bacteria{superkingdom}(100);Actinobacteria{phylum}(100);Actinobacteria{class}(100);Actinomycetales{order}(100);{family}(100);{genus}(100);Sporichthya_sp._I10A-02001{species}(81)	Bacteria	Actinobacteria	Actinobacteria	Actinomycetales			Sporichthya_sp._I10A-02001
OTU735	0	0	0	0	0	0	0	0	0	0	0	0	0	0	0	1	0	0	0	0	0	0	0	0	0	0	0	0	0	0	0	0	1	Bacteria{superkingdom}(100);Acidobacteria{phylum}(100);Holophagae{class}(100);Holophagales{order}(100);Holophagaceae{family}(100);Geothrix{genus}(82);Unassigned{species}(79)	Bacteria	Acidobacteria	Holophagae	Holophagales	Holophagaceae	Geothrix	Unassigned
OTU736	1	0	0	0	0	0	0	0	0	0	0	0	0	0	0	0	0	0	0	0	0	0	0	0	0	0	0	0	0	2	1	0	4	Bacteria{superkingdom}(100);Firmicutes{phylum}(100);Bacilli{class}(100);Lactobacillales{order}(100);Lactobacillaceae{family}(100);Lactobacillus{genus}(100);Lactobacillus_amylotrophicus{species}(100)	Bacteria	Firmicutes	Bacilli	Lactobacillales	Lactobacillaceae	Lactobacillus	Lactobacillus_amylotrophicus
OTU737	1	0	0	0	0	0	0	4	0	0	0	0	0	0	0	0	0	0	0	0	0	0	0	0	0	0	0	0	0	0	0	0	5	Bacteria{superkingdom}(100);Firmicutes{phylum}(100);Clostridia{class}(100);Clostridiales{order}(100);Clostridiaceae_1{family}(100);Clostridium_sensu_stricto{genus}(100);Clostridium_perfringens{species}(98)	Bacteria	Firmicutes	Clostridia	Clostridiales	Clostridiaceae_1	Clostridium_sensu_stricto	Clostridium_perfringens
OTU738	1	0	0	0	0	0	0	0	0	0	0	0	0	0	0	0	0	0	0	0	0	0	0	0	0	0	0	0	0	0	0	0	1	Bacteria{superkingdom}(100);Firmicutes{phylum}(100);Bacilli{class}(100);Bacillales{order}(100);Listeriaceae{family}(100);Brochothrix{genus}(100);Brochothrix_thermosphacta{species}(100)	Bacteria	Firmicutes	Bacilli	Bacillales	Listeriaceae	Brochothrix	Brochothrix_thermosphacta
OTU739	0	0	0	0	0	0	0	1	0	0	0	0	0	0	0	0	0	0	0	0	0	0	0	0	0	0	0	0	0	0	0	1	2	Bacteria{superkingdom}(100);Firmicutes{phylum}(100);Clostridia{class}(100);Clostridiales{order}(100);Peptoniphilaceae{family}(100);Peptoniphilus{genus}(100);Peptoniphilus_methioninivorax{species}(100)	Bacteria	Firmicutes	Clostridia	Clostridiales	Peptoniphilaceae	Peptoniphilus	Peptoniphilus_methioninivorax
OTU740	1	0	0	1	0	0	0	0	0	0	0	0	0	0	0	0	0	0	0	0	0	0	0	0	0	0	0	0	0	0	0	0	2	Bacteria{superkingdom}(100);Actinobacteria{phylum}(100);Actinobacteria{class}(100);Coriobacteriales{order}(100);Coriobacteriaceae{family}(100);Olsenella{genus}(80);Unassigned{species}(21)	Bacteria	Actinobacteria	Actinobacteria	Coriobacteriales	Coriobacteriaceae	Olsenella	Unassigned
OTU741	0	0	0	0	0	0	0	0	0	0	0	0	0	0	0	0	0	0	0	0	0	0	0	0	0	0	0	0	0	0	0	0	0	Bacteria{superkingdom}(100);Firmicutes{phylum}(100);Clostridia{class}(100);Clostridiales{order}(100);{family}(87);{genus}(87);Ruminococcus_gauvreauii{species}(87)	Bacteria	Firmicutes	Clostridia	Clostridiales			Ruminococcus_gauvreauii
OTU742	0	0	0	0	0	0	0	1	0	0	0	0	0	0	0	0	0	0	0	0	0	0	0	0	0	0	0	0	0	1	0	0	2	Bacteria{superkingdom}(100);Firmicutes{phylum}(100);Bacilli{class}(100);Lactobacillales{order}(100);Streptococcaceae{family}(100);Streptococcus{genus}(100);Unassigned{species}(54)	Bacteria	Firmicutes	Bacilli	Lactobacillales	Streptococcaceae	Streptococcus	Unassigned
OTU743	0	0	0	0	0	0	0	0	0	0	0	0	0	0	0	0	0	0	0	0	0	0	0	0	0	0	0	0	0	0	0	0	0	Bacteria{superkingdom}(100);Proteobacteria{phylum}(100);Gammaproteobacteria{class}(100);Pseudomonadales{order}(100);Moraxellaceae{family}(100);Acinetobacter{genus}(100);Unassigned{species}(49)	Bacteria	Proteobacteria	Gammaproteobacteria	Pseudomonadales	Moraxellaceae	Acinetobacter	Unassigned
OTU744	0	0	0	0	0	0	0	0	0	0	0	0	0	0	0	0	0	0	0	0	0	0	0	0	0	0	0	1	0	0	0	0	1	Bacteria{superkingdom}(100);Parcubacteria{phylum}(100);{class}(100);{order}(100);{family}(100);Parcubacteria_genera_incertae_sedis{genus}(100);uncultured_bacterium{species}(100)	Bacteria	Parcubacteria				Parcubacteria_genera_incertae_sedis	uncultured_bacterium
OTU745	0	0	0	0	0	0	0	0	0	0	0	0	0	0	0	0	0	0	0	0	0	0	0	0	0	0	0	0	0	0	0	0	0	Bacteria{superkingdom}(100);Proteobacteria{phylum}(100);Betaproteobacteria{class}(100);Burkholderiales{order}(100);Comamonadaceae{family}(100);Comamonas{genus}(100);Unassigned{species}(63)	Bacteria	Proteobacteria	Betaproteobacteria	Burkholderiales	Comamonadaceae	Comamonas	Unassigned
OTU746	0	0	0	0	0	0	0	1	0	0	0	0	0	0	0	0	1	0	0	0	0	0	0	0	0	0	0	0	0	0	0	0	2	Bacteria{superkingdom}(100);Firmicutes{phylum}(100);Clostridia{class}(100);Clostridiales{order}(100);Lachnospiraceae{family}(100);{genus}(80);Unassigned{species}(67)	Bacteria	Firmicutes	Clostridia	Clostridiales	Lachnospiraceae		Unassigned
OTU747	0	0	0	0	0	0	0	0	0	0	0	0	0	0	0	0	0	0	0	0	1	0	2	0	0	0	1	0	0	0	0	0	4	Bacteria{superkingdom}(98);Unassigned{phylum}(10);Unassigned{class}(10);Unassigned{order}(10);Unassigned{family}(10);Unassigned{genus}(10);Unassigned{species}(7)	Bacteria	Unassigned	Unassigned	Unassigned	Unassigned	Unassigned	Unassigned
OTU748	0	0	0	0	0	0	0	0	0	0	0	0	0	0	0	0	0	0	0	0	0	0	0	0	0	0	0	0	0	0	0	0	0	Bacteria{superkingdom}(100);Cyanobacteria/Chloroplast{phylum}(100);Chloroplast{class}(100);{order}(100);Chloroplast{family}(100);Streptophyta{genus}(100);Unassigned{species}(53)	Bacteria	Cyanobacteria/Chloroplast	Chloroplast		Chloroplast	Streptophyta	Unassigned
OTU749	12	4	246	6	9	667	1573	1	0	0	0	0	0	0	0	0	0	0	0	0	0	4	17	0	0	0	0	0	0	0	0	0	2539	Bacteria{superkingdom}(100);Bacteroidetes{phylum}(100);Bacteroidia{class}(100);Bacteroidales{order}(100);Bacteroidaceae{family}(100);Bacteroides{genus}(100);Bacteroides_sp._SLC1-38{species}(94)	Bacteria	Bacteroidetes	Bacteroidia	Bacteroidales	Bacteroidaceae	Bacteroides	Bacteroides_sp._SLC1-38
OTU750	0	0	0	0	0	0	0	0	0	0	0	0	0	0	0	0	0	0	0	0	0	0	0	0	0	0	0	0	0	0	0	0	0	Bacteria{superkingdom}(100);Proteobacteria{phylum}(100);Gammaproteobacteria{class}(100);Pasteurellales{order}(100);Pasteurellaceae{family}(100);Haemophilus{genus}(100);uncultured_organism{species}(100)	Bacteria	Proteobacteria	Gammaproteobacteria	Pasteurellales	Pasteurellaceae	Haemophilus	uncultured_organism
OTU751	0	0	0	0	0	0	0	0	0	0	0	0	0	0	0	0	0	0	0	0	0	0	0	0	0	1	0	0	0	0	0	0	1	Bacteria{superkingdom}(96);Unassigned{phylum}(5);Unassigned{class}(5);Unassigned{order}(5);Unassigned{family}(5);Unassigned{genus}(5);Unassigned{species}(1)	Bacteria	Unassigned	Unassigned	Unassigned	Unassigned	Unassigned	Unassigned
OTU752	0	0	0	0	0	0	0	0	0	0	0	0	0	0	0	0	0	0	0	0	0	0	0	0	0	0	0	0	0	0	1	0	1	Bacteria{superkingdom}(100);Firmicutes{phylum}(100);Clostridia{class}(100);Clostridiales{order}(100);Lachnospiraceae{family}(100);{genus}(90);Unassigned{species}(50)	Bacteria	Firmicutes	Clostridia	Clostridiales	Lachnospiraceae		Unassigned
OTU753	0	0	0	0	0	0	0	0	0	0	0	0	0	0	0	0	0	0	0	0	0	0	0	0	0	0	0	0	0	0	0	0	0	Bacteria{superkingdom}(100);Firmicutes{phylum}(100);Negativicutes{class}(100);Selenomonadales{order}(100);Veillonellaceae{family}(100);Veillonella{genus}(100);Unassigned{species}(77)	Bacteria	Firmicutes	Negativicutes	Selenomonadales	Veillonellaceae	Veillonella	Unassigned
OTU754	0	0	0	0	0	0	0	0	0	0	0	0	0	0	0	0	0	0	0	0	0	0	1	0	1	1	4	0	0	0	0	0	7	Bacteria{superkingdom}(99);Unassigned{phylum}(39);Unassigned{class}(39);Unassigned{order}(39);Unassigned{family}(39);Unassigned{genus}(39);Unassigned{species}(32)	Bacteria	Unassigned	Unassigned	Unassigned	Unassigned	Unassigned	Unassigned
OTU755	0	0	0	0	1	0	0	1	0	0	0	0	0	0	0	0	0	0	0	0	0	0	0	0	0	0	0	0	0	0	0	0	2	Bacteria{superkingdom}(100);Actinobacteria{phylum}(100);Actinobacteria{class}(100);Actinomycetales{order}(100);Corynebacteriaceae{family}(100);Corynebacterium{genus}(100);Corynebacterium_efficiens_YS-314{species}(81)	Bacteria	Actinobacteria	Actinobacteria	Actinomycetales	Corynebacteriaceae	Corynebacterium	Corynebacterium_efficiens_YS-314
OTU756	0	0	0	0	0	0	0	0	0	0	0	0	0	0	1	0	0	0	0	0	0	0	0	0	0	0	0	0	0	0	0	0	1	Bacteria{superkingdom}(100);Firmicutes{phylum}(100);Clostridia{class}(100);Clostridiales{order}(100);Lachnospiraceae{family}(100);Unassigned{genus}(36);Unassigned{species}(34)	Bacteria	Firmicutes	Clostridia	Clostridiales	Lachnospiraceae	Unassigned	Unassigned
OTU757	0	0	0	0	0	0	0	0	0	0	0	0	0	0	0	0	0	0	0	0	0	0	0	0	0	0	0	0	0	0	0	0	0	Bacteria{superkingdom}(86);Unassigned{phylum}(11);Unassigned{class}(2);Unassigned{order}(2);Unassigned{family}(2);Unassigned{genus}(2);Unassigned{species}(0)	Bacteria	Unassigned	Unassigned	Unassigned	Unassigned	Unassigned	Unassigned
OTU758	0	0	0	0	0	0	0	0	0	0	0	0	0	0	0	0	0	0	0	0	0	0	0	0	0	0	0	0	0	0	0	0	0	Bacteria{superkingdom}(93);Unassigned{phylum}(2);Unassigned{class}(2);Unassigned{order}(2);Unassigned{family}(2);Unassigned{genus}(2);Unassigned{species}(0)	Bacteria	Unassigned	Unassigned	Unassigned	Unassigned	Unassigned	Unassigned
OTU759	0	0	0	0	0	0	0	0	0	0	0	0	0	0	0	0	0	0	0	0	0	0	0	0	0	0	0	0	0	0	0	0	0	Bacteria{superkingdom}(100);Actinobacteria{phylum}(100);Actinobacteria{class}(100);Coriobacteriales{order}(100);Coriobacteriaceae{family}(100);Enterorhabdus{genus}(100);Unassigned{species}(76)	Bacteria	Actinobacteria	Actinobacteria	Coriobacteriales	Coriobacteriaceae	Enterorhabdus	Unassigned
OTU760	0	0	0	0	0	0	0	0	0	0	0	0	0	0	0	0	0	0	0	0	0	0	0	0	0	0	0	0	0	0	0	0	0	Bacteria{superkingdom}(100);Firmicutes{phylum}(100);Clostridia{class}(100);Clostridiales{order}(100);Lachnospiraceae{family}(100);Acetatifactor{genus}(100);uncultured_bacterium{species}(100)	Bacteria	Firmicutes	Clostridia	Clostridiales	Lachnospiraceae	Acetatifactor	uncultured_bacterium
OTU761	0	0	0	0	0	0	0	0	0	0	0	0	0	0	0	0	0	1	0	0	0	0	1	0	0	0	0	0	1	0	0	0	3	Bacteria{superkingdom}(96);Unassigned{phylum}(2);Unassigned{class}(2);Unassigned{order}(2);Unassigned{family}(2);Unassigned{genus}(2);Unassigned{species}(0)	Bacteria	Unassigned	Unassigned	Unassigned	Unassigned	Unassigned	Unassigned
OTU762	0	0	0	0	0	0	0	0	0	0	0	0	0	0	0	0	0	0	0	0	0	0	0	0	0	0	0	0	0	0	0	0	0	Bacteria{superkingdom}(88);Unassigned{phylum}(3);Unassigned{class}(3);Unassigned{order}(3);Unassigned{family}(3);Unassigned{genus}(3);Unassigned{species}(0)	Bacteria	Unassigned	Unassigned	Unassigned	Unassigned	Unassigned	Unassigned
OTU763	0	0	0	0	0	0	0	0	0	0	0	0	0	0	0	0	0	0	0	0	1	0	0	0	0	0	0	0	0	0	0	0	1	Bacteria{superkingdom}(100);Firmicutes{phylum}(100);Clostridia{class}(100);Clostridiales{order}(100);Lachnospiraceae{family}(100);Unassigned{genus}(59);Unassigned{species}(20)	Bacteria	Firmicutes	Clostridia	Clostridiales	Lachnospiraceae	Unassigned	Unassigned
OTU764	0	0	0	0	0	0	0	0	0	0	0	0	0	0	0	0	0	0	0	0	0	0	0	0	0	0	0	0	0	0	0	0	0	Bacteria{superkingdom}(100);Unassigned{phylum}(60);Unassigned{class}(16);Unassigned{order}(16);Unassigned{family}(16);Unassigned{genus}(16);Unassigned{species}(8)	Bacteria	Unassigned	Unassigned	Unassigned	Unassigned	Unassigned	Unassigned
OTU765	0	0	0	0	0	0	0	0	0	0	0	0	0	0	0	0	0	0	0	0	0	0	0	0	0	0	0	0	0	0	0	0	0	Bacteria{superkingdom}(89);Unassigned{phylum}(6);Unassigned{class}(6);Unassigned{order}(6);Unassigned{family}(6);Unassigned{genus}(6);Unassigned{species}(2)	Bacteria	Unassigned	Unassigned	Unassigned	Unassigned	Unassigned	Unassigned
OTU766	0	0	0	0	0	0	0	0	0	0	0	0	0	0	0	0	0	0	0	0	1	0	0	0	0	0	0	0	0	0	0	0	1	Bacteria{superkingdom}(98);Unassigned{phylum}(30);Unassigned{class}(30);Unassigned{order}(30);Unassigned{family}(30);Unassigned{genus}(30);Unassigned{species}(18)	Bacteria	Unassigned	Unassigned	Unassigned	Unassigned	Unassigned	Unassigned
OTU767	0	0	0	0	0	0	0	0	0	0	0	0	0	0	0	0	0	0	0	0	0	0	0	0	0	0	0	0	0	0	0	0	0	Bacteria{superkingdom}(100);Firmicutes{phylum}(100);Clostridia{class}(100);Clostridiales{order}(100);Ruminococcaceae{family}(100);Oscillibacter{genus}(99);Unassigned{species}(57)	Bacteria	Firmicutes	Clostridia	Clostridiales	Ruminococcaceae	Oscillibacter	Unassigned
OTU768	0	0	0	0	0	0	0	0	0	0	0	0	1	0	0	0	0	0	0	0	0	0	0	0	0	0	0	0	0	0	0	0	1	Bacteria{superkingdom}(92);Unassigned{phylum}(8);Unassigned{class}(8);Unassigned{order}(8);Unassigned{family}(8);Unassigned{genus}(8);Unassigned{species}(0)	Bacteria	Unassigned	Unassigned	Unassigned	Unassigned	Unassigned	Unassigned
OTU769	0	0	0	0	0	0	0	0	0	0	0	0	0	0	0	0	0	0	0	0	0	0	0	0	0	0	0	0	0	0	0	0	0	Bacteria{superkingdom}(100);Firmicutes{phylum}(100);{class}(100);{order}(100);{family}(100);{genus}(100);Unassigned{species}(40)	Bacteria	Firmicutes					Unassigned
OTU770	0	0	0	0	0	0	0	0	0	0	0	0	0	0	0	0	0	0	0	0	0	0	0	0	0	0	0	0	0	0	0	0	0	Bacteria{superkingdom}(100);Parcubacteria{phylum}(98);{class}(98);{order}(98);{family}(98);Parcubacteria_genera_incertae_sedis{genus}(98);uncultured_bacterium{species}(86)	Bacteria	Parcubacteria				Parcubacteria_genera_incertae_sedis	uncultured_bacterium
OTU771	0	0	0	0	0	0	0	0	0	0	0	0	0	0	0	0	0	0	0	0	0	0	0	0	0	0	0	0	0	0	0	0	0	Bacteria{superkingdom}(89);Unassigned{phylum}(3);Unassigned{class}(3);Unassigned{order}(3);Unassigned{family}(3);Unassigned{genus}(3);Unassigned{species}(1)	Bacteria	Unassigned	Unassigned	Unassigned	Unassigned	Unassigned	Unassigned
OTU772	0	0	0	0	0	0	0	0	0	0	0	0	0	0	0	0	0	1	1	0	0	0	0	0	0	0	0	0	0	0	0	0	2	Bacteria{superkingdom}(83);Unassigned{phylum}(11);Unassigned{class}(11);Unassigned{order}(11);Unassigned{family}(11);Unassigned{genus}(11);Unassigned{species}(1)	Bacteria	Unassigned	Unassigned	Unassigned	Unassigned	Unassigned	Unassigned
OTU773	0	0	0	0	0	0	0	0	0	0	0	0	0	0	0	0	0	0	0	0	0	0	0	0	0	0	8	0	0	0	0	6	14	Bacteria{superkingdom}(100);Firmicutes{phylum}(100);{class}(100);{order}(100);{family}(100);{genus}(100);uncultured_rumen_bacterium{species}(98)	Bacteria	Firmicutes					uncultured_rumen_bacterium
OTU774	0	0	0	0	0	0	0	0	0	0	0	0	0	0	0	0	0	0	0	0	0	0	0	0	0	0	0	0	0	0	0	0	0	Bacteria{superkingdom}(82);Unassigned{phylum}(19);Unassigned{class}(19);Unassigned{order}(19);Unassigned{family}(19);Unassigned{genus}(19);Unassigned{species}(3)	Bacteria	Unassigned	Unassigned	Unassigned	Unassigned	Unassigned	Unassigned
OTU775	3	1	0	2	0	0	0	0	0	0	0	0	0	0	0	0	254	18	42	2	27	4	0	97	0	0	0	0	0	0	0	0	450	Bacteria{superkingdom}(100);Firmicutes{phylum}(100);Clostridia{class}(100);Clostridiales{order}(100);Lachnospiraceae{family}(100);Eisenbergiella{genus}(100);Unassigned{species}(77)	Bacteria	Firmicutes	Clostridia	Clostridiales	Lachnospiraceae	Eisenbergiella	Unassigned
OTU776	0	0	0	0	0	0	0	0	0	0	0	0	0	0	0	0	0	0	0	0	0	0	0	0	0	0	0	0	0	0	0	0	0	Bacteria{superkingdom}(100);Acidobacteria{phylum}(100);Acidobacteria_Gp2{class}(100);{order}(100);{family}(100);Gp2{genus}(100);Unassigned{species}(22)	Bacteria	Acidobacteria	Acidobacteria_Gp2			Gp2	Unassigned
OTU777	0	0	0	0	0	0	0	0	0	0	0	0	0	0	0	0	0	0	0	0	0	0	0	0	0	0	0	0	0	0	0	0	0	Bacteria{superkingdom}(100);Firmicutes{phylum}(100);Clostridia{class}(100);Clostridiales{order}(100);Ruminococcaceae{family}(100);Unassigned{genus}(65);Unassigned{species}(42)	Bacteria	Firmicutes	Clostridia	Clostridiales	Ruminococcaceae	Unassigned	Unassigned
OTU778	0	0	0	0	0	0	0	0	0	0	0	0	0	0	0	0	0	0	0	0	0	0	0	0	0	0	0	0	0	0	0	0	0	Bacteria{superkingdom}(100);Firmicutes{phylum}(100);Clostridia{class}(100);Clostridiales{order}(100);Clostridiales_incertae_sedis{family}(100);Proteiniborus{genus}(100);Unassigned{species}(53)	Bacteria	Firmicutes	Clostridia	Clostridiales	Clostridiales_incertae_sedis	Proteiniborus	Unassigned
OTU779	0	0	0	0	0	0	0	0	0	0	0	0	0	1	4	0	0	0	0	0	0	0	0	0	0	0	0	0	0	0	0	0	5	Bacteria{superkingdom}(100);Firmicutes{phylum}(100);Clostridia{class}(100);Clostridiales{order}(100);Lachnospiraceae{family}(100);{genus}(88);Unassigned{species}(76)	Bacteria	Firmicutes	Clostridia	Clostridiales	Lachnospiraceae		Unassigned
OTU780	0	0	0	0	0	0	0	0	0	0	0	0	0	0	0	0	0	0	0	0	0	0	0	0	0	0	0	0	0	0	0	0	0	Bacteria{superkingdom}(100);Firmicutes{phylum}(100);Clostridia{class}(99);Clostridiales{order}(99);Lachnospiraceae{family}(99);{genus}(98);Lachnospiraceae_bacterium_A4{species}(85)	Bacteria	Firmicutes	Clostridia	Clostridiales	Lachnospiraceae		Lachnospiraceae_bacterium_A4
OTU781	2	0	0	2	0	0	0	1	0	0	0	0	0	0	0	0	0	0	0	0	0	0	0	0	0	0	0	0	0	0	0	1	6	Bacteria{superkingdom}(100);Firmicutes{phylum}(100);Clostridia{class}(100);Clostridiales{order}(100);Unassigned{family}(48);Unassigned{genus}(48);Unassigned{species}(39)	Bacteria	Firmicutes	Clostridia	Clostridiales	Unassigned	Unassigned	Unassigned
OTU782	0	0	7	1	0	0	0	0	0	0	0	0	0	0	1	0	0	0	0	0	0	0	0	0	0	0	0	0	0	0	0	0	9	Bacteria{superkingdom}(100);Firmicutes{phylum}(100);Clostridia{class}(100);Clostridiales{order}(100);Ruminococcaceae{family}(94);Unassigned{genus}(69);Unassigned{species}(35)	Bacteria	Firmicutes	Clostridia	Clostridiales	Ruminococcaceae	Unassigned	Unassigned
OTU783	0	0	0	0	0	0	0	0	0	0	0	0	0	0	0	0	0	0	0	1	0	0	0	0	0	0	0	0	0	0	0	0	1	Bacteria{superkingdom}(100);Firmicutes{phylum}(89);Unassigned{class}(56);Unassigned{order}(56);Unassigned{family}(53);Unassigned{genus}(53);Unassigned{species}(53)	Bacteria	Firmicutes	Unassigned	Unassigned	Unassigned	Unassigned	Unassigned
OTU784	0	0	0	0	0	0	0	0	0	0	0	0	0	0	0	0	0	0	0	0	0	0	0	0	0	0	0	0	0	0	0	0	0	Bacteria{superkingdom}(92);Unassigned{phylum}(3);Unassigned{class}(3);Unassigned{order}(3);Unassigned{family}(3);Unassigned{genus}(3);Unassigned{species}(0)	Bacteria	Unassigned	Unassigned	Unassigned	Unassigned	Unassigned	Unassigned
OTU785	4	2	17	4	0	7	4	0	0	0	0	0	0	0	0	0	0	1	0	3	0	0	0	0	0	0	0	0	0	0	0	0	42	Bacteria{superkingdom}(100);Firmicutes{phylum}(100);Clostridia{class}(99);Clostridiales{order}(99);Clostridiales_Incertae_Sedis_XIII{family}(89);Anaerovorax{genus}(88);Unassigned{species}(69)	Bacteria	Firmicutes	Clostridia	Clostridiales	Clostridiales_Incertae_Sedis_XIII	Anaerovorax	Unassigned
OTU786	1	0	0	1	0	0	0	0	0	0	0	0	0	0	0	0	0	0	0	0	0	0	0	0	0	0	0	0	0	0	0	0	2	Bacteria{superkingdom}(100);Firmicutes{phylum}(100);Clostridia{class}(100);Clostridiales{order}(100);Unassigned{family}(66);Unassigned{genus}(66);Unassigned{species}(33)	Bacteria	Firmicutes	Clostridia	Clostridiales	Unassigned	Unassigned	Unassigned
OTU787	0	0	0	0	0	0	0	0	0	0	0	0	0	0	0	0	0	0	0	0	0	1	0	0	0	0	0	0	0	0	0	0	1	Bacteria{superkingdom}(100);Unassigned{phylum}(46);Unassigned{class}(46);Unassigned{order}(46);Unassigned{family}(46);Unassigned{genus}(46);Unassigned{species}(3)	Bacteria	Unassigned	Unassigned	Unassigned	Unassigned	Unassigned	Unassigned
OTU788	0	0	0	0	0	0	0	0	0	0	0	0	0	0	0	0	0	0	0	0	0	0	0	0	0	0	0	0	0	0	0	0	0	Bacteria{superkingdom}(95);Unassigned{phylum}(17);Unassigned{class}(17);Unassigned{order}(17);Unassigned{family}(17);Unassigned{genus}(17);Unassigned{species}(8)	Bacteria	Unassigned	Unassigned	Unassigned	Unassigned	Unassigned	Unassigned
OTU789	0	0	0	0	0	0	0	0	0	0	0	0	0	0	0	0	0	0	0	0	0	0	0	0	0	2	0	0	0	0	0	0	2	Bacteria{superkingdom}(100);Bacteroidetes{phylum}(100);Cytophagia{class}(100);Cytophagales{order}(100);Cytophagaceae{family}(100);Hymenobacter{genus}(100);Unassigned{species}(38)	Bacteria	Bacteroidetes	Cytophagia	Cytophagales	Cytophagaceae	Hymenobacter	Unassigned
OTU790	0	0	0	0	0	0	0	0	0	0	0	0	0	0	0	0	0	0	0	1	0	1	0	0	0	0	0	0	0	0	0	0	2	Bacteria{superkingdom}(100);Firmicutes{phylum}(100);Clostridia{class}(100);Clostridiales{order}(100);Ruminococcaceae{family}(99);Unassigned{genus}(67);Unassigned{species}(52)	Bacteria	Firmicutes	Clostridia	Clostridiales	Ruminococcaceae	Unassigned	Unassigned
OTU791	0	0	0	0	0	0	0	0	0	0	0	0	0	0	0	0	1	0	0	0	0	0	0	1	0	0	0	0	0	0	0	0	2	Bacteria{superkingdom}(100);Firmicutes{phylum}(100);Clostridia{class}(100);Clostridiales{order}(100);Lachnospiraceae{family}(99);Unassigned{genus}(75);Unassigned{species}(29)	Bacteria	Firmicutes	Clostridia	Clostridiales	Lachnospiraceae	Unassigned	Unassigned
OTU792	0	0	0	0	0	0	0	0	0	0	0	0	0	0	0	0	0	0	0	0	0	0	0	0	0	0	0	0	0	0	0	0	0	Bacteria{superkingdom}(100);Bacteroidetes{phylum}(100);Flavobacteriia{class}(100);Flavobacteriales{order}(100);Flavobacteriaceae{family}(100);Elizabethkingia{genus}(100);Unassigned{species}(46)	Bacteria	Bacteroidetes	Flavobacteriia	Flavobacteriales	Flavobacteriaceae	Elizabethkingia	Unassigned
OTU793	0	2	0	0	1	1	0	0	0	0	0	0	0	0	0	0	0	0	0	0	0	0	0	0	1	0	0	0	0	0	1	0	6	Bacteria{superkingdom}(100);Proteobacteria{phylum}(100);Alphaproteobacteria{class}(100);Rhizobiales{order}(100);Rhizobiaceae{family}(100);Rhizobium{genus}(100);Rhizobium_leguminosarum_bv._viciae{species}(100)	Bacteria	Proteobacteria	Alphaproteobacteria	Rhizobiales	Rhizobiaceae	Rhizobium	Rhizobium_leguminosarum_bv._viciae
OTU794	0	0	0	0	0	0	0	0	0	0	0	0	0	0	0	0	0	0	0	0	0	0	0	0	0	0	0	0	0	0	0	0	0	Bacteria{superkingdom}(90);Unassigned{phylum}(6);Unassigned{class}(6);Unassigned{order}(6);Unassigned{family}(6);Unassigned{genus}(6);Unassigned{species}(1)	Bacteria	Unassigned	Unassigned	Unassigned	Unassigned	Unassigned	Unassigned
OTU795	0	0	0	0	0	0	0	0	0	0	0	0	0	0	0	0	0	0	0	0	0	0	1	0	0	0	0	0	0	0	0	0	1	Bacteria{superkingdom}(82);Unassigned{phylum}(5);Unassigned{class}(5);Unassigned{order}(5);Unassigned{family}(5);Unassigned{genus}(5);Unassigned{species}(0)	Bacteria	Unassigned	Unassigned	Unassigned	Unassigned	Unassigned	Unassigned
OTU796	0	0	0	0	0	0	0	0	0	0	0	0	0	0	0	0	0	0	0	0	0	0	0	0	0	0	0	0	0	0	0	0	0	Unassigned{superkingdom}(76);Unassigned{phylum}(3);Unassigned{class}(3);Unassigned{order}(3);Unassigned{family}(3);Unassigned{genus}(3);Unassigned{species}(0)	Unassigned	Unassigned	Unassigned	Unassigned	Unassigned	Unassigned	Unassigned
OTU797	1	0	0	0	0	0	0	0	0	0	0	0	0	0	0	0	0	0	0	0	0	0	0	0	0	0	0	0	0	0	0	0	1	Bacteria{superkingdom}(84);Unassigned{phylum}(18);Unassigned{class}(10);Unassigned{order}(10);Unassigned{family}(10);Unassigned{genus}(10);Unassigned{species}(10)	Bacteria	Unassigned	Unassigned	Unassigned	Unassigned	Unassigned	Unassigned
OTU798	0	0	0	0	0	0	0	0	0	0	0	0	0	0	0	0	0	0	0	0	0	0	0	0	0	0	0	0	0	0	0	0	0	Bacteria{superkingdom}(100);Proteobacteria{phylum}(100);Betaproteobacteria{class}(100);Burkholderiales{order}(100);Comamonadaceae{family}(100);Ottowia{genus}(100);uncultured_Lautropia_sp.{species}(93)	Bacteria	Proteobacteria	Betaproteobacteria	Burkholderiales	Comamonadaceae	Ottowia	uncultured_Lautropia_sp.
OTU799	0	0	0	0	0	0	0	0	0	0	0	0	0	0	0	0	0	0	0	0	0	0	0	0	0	0	0	0	0	0	0	0	0	Bacteria{superkingdom}(100);Firmicutes{phylum}(100);Clostridia{class}(100);Clostridiales{order}(100);Lachnospiraceae{family}(100);{genus}(89);Unassigned{species}(68)	Bacteria	Firmicutes	Clostridia	Clostridiales	Lachnospiraceae		Unassigned
OTU800	0	0	0	0	0	0	0	0	0	0	0	0	0	0	0	0	0	0	0	0	0	1	0	0	0	0	0	0	0	0	0	0	1	Bacteria{superkingdom}(91);Unassigned{phylum}(8);Unassigned{class}(8);Unassigned{order}(8);Unassigned{family}(8);Unassigned{genus}(8);Unassigned{species}(0)	Bacteria	Unassigned	Unassigned	Unassigned	Unassigned	Unassigned	Unassigned
OTU801	2	8	12	7	15	7	2	15	0	0	0	0	0	0	0	0	0	2	4	0	1	2	2	0	11	8	3	6	4	1	7	8	127	Bacteria{superkingdom}(100);{phylum}(100);{class}(100);{order}(100);{family}(100);{genus}(100);bacterium_enrichment_culture_clone_F44x_D8_T3_E05{species}(100)	Bacteria						bacterium_enrichment_culture_clone_F44x_D8_T3_E05
OTU802	0	0	0	0	0	0	0	0	0	0	0	0	0	0	0	0	0	0	0	0	0	0	0	0	0	0	0	0	0	0	0	0	0	Bacteria{superkingdom}(98);Unassigned{phylum}(7);Unassigned{class}(7);Unassigned{order}(7);Unassigned{family}(7);Unassigned{genus}(7);Unassigned{species}(4)	Bacteria	Unassigned	Unassigned	Unassigned	Unassigned	Unassigned	Unassigned
OTU803	0	0	0	0	0	2	0	0	0	0	0	0	0	0	0	0	0	0	0	0	0	0	0	0	0	0	1	0	0	0	0	1	4	Bacteria{superkingdom}(95);Unassigned{phylum}(13);Unassigned{class}(13);Unassigned{order}(13);Unassigned{family}(13);Unassigned{genus}(13);Unassigned{species}(4)	Bacteria	Unassigned	Unassigned	Unassigned	Unassigned	Unassigned	Unassigned
OTU804	0	0	0	0	0	0	0	0	0	0	0	0	0	0	0	0	0	0	0	0	0	0	0	0	1	0	0	0	1	2	4	0	8	Bacteria{superkingdom}(100);Bacteroidetes{phylum}(100);Bacteroidia{class}(100);Bacteroidales{order}(100);Porphyromonadaceae{family}(100);{genus}(82);Unassigned{species}(62)	Bacteria	Bacteroidetes	Bacteroidia	Bacteroidales	Porphyromonadaceae		Unassigned
OTU805	0	0	0	0	0	0	0	0	0	0	0	0	0	0	0	0	0	0	0	0	0	0	0	0	1	0	0	0	0	0	0	2	3	Bacteria{superkingdom}(100);Proteobacteria{phylum}(100);Betaproteobacteria{class}(100);Burkholderiales{order}(100);Burkholderiaceae{family}(100);Cupriavidus{genus}(100);uncultured_organism{species}(100)	Bacteria	Proteobacteria	Betaproteobacteria	Burkholderiales	Burkholderiaceae	Cupriavidus	uncultured_organism
OTU806	0	0	0	0	0	0	0	0	0	0	0	0	0	0	0	0	0	0	0	0	0	0	0	0	0	0	0	0	0	0	0	0	0	Bacteria{superkingdom}(100);Proteobacteria{phylum}(100);Betaproteobacteria{class}(100);Neisseriales{order}(100);Neisseriaceae{family}(100);Neisseria{genus}(100);uncultured_organism{species}(98)	Bacteria	Proteobacteria	Betaproteobacteria	Neisseriales	Neisseriaceae	Neisseria	uncultured_organism
OTU807	0	0	0	0	0	0	0	0	0	0	0	0	0	0	0	0	0	0	0	0	0	0	0	0	0	0	0	0	0	0	0	1	1	Bacteria{superkingdom}(100);Firmicutes{phylum}(100);Clostridia{class}(100);Clostridiales{order}(100);Ruminococcaceae{family}(100);Clostridium_IV{genus}(97);Unassigned{species}(67)	Bacteria	Firmicutes	Clostridia	Clostridiales	Ruminococcaceae	Clostridium_IV	Unassigned
OTU808	0	0	0	0	0	0	0	1	0	0	0	0	0	0	0	0	0	0	0	0	0	0	0	0	0	0	0	0	0	0	0	0	1	Bacteria{superkingdom}(100);Bacteroidetes{phylum}(100);Bacteroidia{class}(100);Bacteroidales{order}(100);Prevotellaceae{family}(100);Prevotella{genus}(100);Unassigned{species}(75)	Bacteria	Bacteroidetes	Bacteroidia	Bacteroidales	Prevotellaceae	Prevotella	Unassigned
OTU809	0	0	0	0	0	0	0	0	0	0	0	0	0	0	0	0	0	0	0	0	0	0	0	0	0	0	0	0	0	0	0	0	0	Bacteria{superkingdom}(100);Bacteroidetes{phylum}(100);Bacteroidia{class}(100);Bacteroidales{order}(100);Prevotellaceae{family}(100);Alloprevotella{genus}(100);uncultured_organism{species}(84)	Bacteria	Bacteroidetes	Bacteroidia	Bacteroidales	Prevotellaceae	Alloprevotella	uncultured_organism
OTU810	0	0	0	0	0	0	0	0	0	0	0	0	0	0	0	0	0	0	0	0	0	0	0	0	0	0	0	0	1	0	0	0	1	Bacteria{superkingdom}(92);Unassigned{phylum}(64);Unassigned{class}(64);Unassigned{order}(64);Unassigned{family}(64);Unassigned{genus}(64);Unassigned{species}(57)	Bacteria	Unassigned	Unassigned	Unassigned	Unassigned	Unassigned	Unassigned
OTU811	0	0	0	0	0	0	0	0	0	0	0	0	0	0	0	0	0	0	0	0	0	0	0	0	0	0	0	0	0	0	0	0	0	Bacteria{superkingdom}(100);Bacteroidetes{phylum}(100);Flavobacteriia{class}(100);Flavobacteriales{order}(100);Flavobacteriaceae{family}(100);Capnocytophaga{genus}(100);uncultured_Cytophaga_sp.{species}(100)	Bacteria	Bacteroidetes	Flavobacteriia	Flavobacteriales	Flavobacteriaceae	Capnocytophaga	uncultured_Cytophaga_sp.
OTU812	0	0	0	0	0	0	0	0	0	0	0	0	0	0	0	0	0	0	0	0	0	0	0	0	0	0	0	0	0	0	0	0	0	Bacteria{superkingdom}(100);Bacteroidetes{phylum}(100);Bacteroidia{class}(100);Bacteroidales{order}(100);Prevotellaceae{family}(100);Alloprevotella{genus}(91);Unassigned{species}(48)	Bacteria	Bacteroidetes	Bacteroidia	Bacteroidales	Prevotellaceae	Alloprevotella	Unassigned
OTU813	0	0	0	0	0	0	0	0	0	0	0	0	0	0	0	0	0	0	0	0	0	0	0	0	0	0	0	0	0	0	0	0	0	Bacteria{superkingdom}(100);Firmicutes{phylum}(100);Clostridia{class}(100);Clostridiales{order}(100);Lachnospiraceae{family}(100);Lachnoanaerobaculum{genus}(100);uncultured_Eubacterium_sp.{species}(96)	Bacteria	Firmicutes	Clostridia	Clostridiales	Lachnospiraceae	Lachnoanaerobaculum	uncultured_Eubacterium_sp.
OTU814	0	0	0	0	0	0	0	0	0	0	0	0	0	0	0	0	0	0	0	0	0	0	0	0	0	0	0	0	0	0	0	0	0	Bacteria{superkingdom}(100);Proteobacteria{phylum}(100);Betaproteobacteria{class}(100);Neisseriales{order}(100);Neisseriaceae{family}(100);Unassigned{genus}(72);Unassigned{species}(47)	Bacteria	Proteobacteria	Betaproteobacteria	Neisseriales	Neisseriaceae	Unassigned	Unassigned
OTU815	0	0	0	0	0	0	0	0	0	0	0	0	0	0	0	0	0	0	0	0	0	0	0	0	0	0	0	0	0	0	0	0	0	Bacteria{superkingdom}(100);Bacteroidetes{phylum}(100);Bacteroidia{class}(100);Bacteroidales{order}(100);Porphyromonadaceae{family}(100);Porphyromonas{genus}(100);Unassigned{species}(59)	Bacteria	Bacteroidetes	Bacteroidia	Bacteroidales	Porphyromonadaceae	Porphyromonas	Unassigned
OTU816	0	0	0	0	0	0	0	0	0	0	0	0	0	0	0	0	0	0	0	0	0	0	0	1	0	0	1	0	0	0	0	0	2	Bacteria{superkingdom}(97);Unassigned{phylum}(17);Unassigned{class}(17);Unassigned{order}(17);Unassigned{family}(17);Unassigned{genus}(17);Unassigned{species}(12)	Bacteria	Unassigned	Unassigned	Unassigned	Unassigned	Unassigned	Unassigned
OTU817	0	0	0	0	0	0	0	0	0	0	0	0	0	0	0	0	0	0	0	0	0	0	0	0	0	0	0	0	0	0	0	0	0	Bacteria{superkingdom}(100);Firmicutes{phylum}(100);Clostridia{class}(100);Clostridiales{order}(100);Lachnospiraceae{family}(100);Unassigned{genus}(46);Unassigned{species}(15)	Bacteria	Firmicutes	Clostridia	Clostridiales	Lachnospiraceae	Unassigned	Unassigned
OTU818	0	0	0	0	0	0	0	0	0	0	0	0	0	0	0	0	0	0	0	0	0	0	0	0	0	0	0	0	0	0	0	0	0	Bacteria{superkingdom}(100);Bacteroidetes{phylum}(100);Bacteroidia{class}(99);Bacteroidales{order}(99);Rikenellaceae{family}(87);Alistipes{genus}(87);Unassigned{species}(56)	Bacteria	Bacteroidetes	Bacteroidia	Bacteroidales	Rikenellaceae	Alistipes	Unassigned
OTU819	0	0	0	0	0	0	0	0	0	0	0	0	0	0	0	0	0	0	0	0	0	0	0	0	0	0	0	0	0	0	0	0	0	Bacteria{superkingdom}(97);Unassigned{phylum}(11);Unassigned{class}(11);Unassigned{order}(11);Unassigned{family}(11);Unassigned{genus}(11);Unassigned{species}(0)	Bacteria	Unassigned	Unassigned	Unassigned	Unassigned	Unassigned	Unassigned
OTU820	0	0	0	0	0	0	0	0	0	0	0	0	0	0	0	0	0	0	0	0	0	0	0	0	0	0	0	0	0	0	0	0	0	Bacteria{superkingdom}(96);Unassigned{phylum}(5);Unassigned{class}(5);Unassigned{order}(5);Unassigned{family}(5);Unassigned{genus}(5);Unassigned{species}(0)	Bacteria	Unassigned	Unassigned	Unassigned	Unassigned	Unassigned	Unassigned
OTU821	36	129	2314	15	2	130	65	0	0	0	0	0	0	0	0	0	0	51	30	258	0	96	0	243	0	0	0	0	0	0	0	0	3369	Bacteria{superkingdom}(100);Firmicutes{phylum}(100);Clostridia{class}(100);Clostridiales{order}(100);Ruminococcaceae{family}(100);Unassigned{genus}(57);Unassigned{species}(32)	Bacteria	Firmicutes	Clostridia	Clostridiales	Ruminococcaceae	Unassigned	Unassigned
OTU822	0	0	0	0	0	0	0	0	0	0	0	0	0	0	0	0	0	0	1	0	0	0	0	0	0	0	0	0	0	0	0	0	1	Bacteria{superkingdom}(95);Unassigned{phylum}(4);Unassigned{class}(4);Unassigned{order}(4);Unassigned{family}(4);Unassigned{genus}(4);Unassigned{species}(0)	Bacteria	Unassigned	Unassigned	Unassigned	Unassigned	Unassigned	Unassigned
OTU823	0	0	0	0	0	0	0	0	0	0	0	0	0	0	0	0	0	0	0	0	0	0	0	0	0	0	0	0	0	0	0	0	0	Bacteria{superkingdom}(93);Unassigned{phylum}(16);Unassigned{class}(16);Unassigned{order}(16);Unassigned{family}(16);Unassigned{genus}(16);Unassigned{species}(5)	Bacteria	Unassigned	Unassigned	Unassigned	Unassigned	Unassigned	Unassigned
OTU824	0	0	0	0	0	0	0	0	0	0	0	0	0	0	0	0	0	0	0	0	0	0	0	0	0	0	0	0	0	0	0	0	0	Bacteria{superkingdom}(96);Unassigned{phylum}(8);Unassigned{class}(8);Unassigned{order}(8);Unassigned{family}(8);Unassigned{genus}(8);Unassigned{species}(3)	Bacteria	Unassigned	Unassigned	Unassigned	Unassigned	Unassigned	Unassigned
OTU825	0	0	0	0	0	0	0	0	0	0	0	0	0	0	0	0	0	0	0	0	0	0	0	0	0	0	0	0	0	0	0	0	0	Bacteria{superkingdom}(100);SR1{phylum}(100);{class}(100);{order}(100);{family}(100);SR1_genera_incertae_sedis{genus}(100);SR1_bacterium_human_oral_taxon_HOT-345{species}(100)	Bacteria	SR1				SR1_genera_incertae_sedis	SR1_bacterium_human_oral_taxon_HOT-345
OTU826	0	0	0	0	0	0	0	0	0	0	0	0	0	0	0	0	0	0	0	0	0	0	0	0	0	0	0	0	0	0	0	0	0	Bacteria{superkingdom}(100);Chloroflexi{phylum}(100);Anaerolineae{class}(99);Anaerolineales{order}(99);Anaerolineaceae{family}(99);{genus}(99);Unassigned{species}(53)	Bacteria	Chloroflexi	Anaerolineae	Anaerolineales	Anaerolineaceae		Unassigned
OTU827	0	0	0	0	0	0	0	2	0	0	0	0	0	0	0	0	0	0	0	0	0	0	0	0	0	0	0	0	0	0	0	0	2	Bacteria{superkingdom}(100);Actinobacteria{phylum}(100);Actinobacteria{class}(100);Actinomycetales{order}(100);Streptosporangiaceae{family}(100);Microbispora{genus}(97);Microbispora_rosea{species}(97)	Bacteria	Actinobacteria	Actinobacteria	Actinomycetales	Streptosporangiaceae	Microbispora	Microbispora_rosea
OTU828	0	0	0	0	0	0	0	0	0	0	0	0	0	0	0	0	0	0	0	0	0	0	0	0	0	0	0	0	0	0	0	0	0	Bacteria{superkingdom}(100);Proteobacteria{phylum}(100);Betaproteobacteria{class}(100);Burkholderiales{order}(100);Oxalobacteraceae{family}(100);Unassigned{genus}(79);Unassigned{species}(59)	Bacteria	Proteobacteria	Betaproteobacteria	Burkholderiales	Oxalobacteraceae	Unassigned	Unassigned
OTU829	0	0	0	0	0	0	0	0	0	0	0	0	0	0	0	0	0	0	0	0	0	0	1	0	0	0	0	0	0	0	0	0	1	Bacteria{superkingdom}(96);Unassigned{phylum}(3);Unassigned{class}(3);Unassigned{order}(3);Unassigned{family}(3);Unassigned{genus}(3);Unassigned{species}(0)	Bacteria	Unassigned	Unassigned	Unassigned	Unassigned	Unassigned	Unassigned
