# Supplementary material for: The gut microbiota during the progression of atherosclerosis in the perimenopausal period shows specific compositional changes and significant correlations with circulating lipid metabolites
Source: Gut Microbes. 2021 Mar 11;13(1):1–27. doi: 10.1080/19490976.2021.1880220 (PMC7954427; doi:10.1080/19490976.2021.1880220)
Supplement: Supplemental Material [file KGMI_A_1880220_SM4409.zip › supplementry 1880220/Supplementary table 6-related to figure 10.xls]

## Sheet: related to figure 10
The original data of the circulating lipid metabolites
FMT
name	C57BL/6+Chow→Model-1	C57BL/6+Chow→Model-2	C57BL/6+Chow→Model-3	C57BL/6+Chow→Model-4	C57BL/6+Chow→Model-5	ApoE-/- +HF→Model-1	ApoE-/- +HF→Model-2	ApoE-/- +HF→Model-3	ApoE-/- +HF→Model-4	ApoE-/- +HF→Model-5	Model→Model-1	Model→Model-2	Model→Model-3	Model→Model-4	Model→Model-5	Model+E→Model-1	Model+E→Model-2	Model+E→Model-3	Model+E→Model-4	Model+E→Model-5		Pvalue Model→Model vs Model+E→Mode
Cer[NS](d18:1/16:0)	2321684	2439087	2839808	2715673	2715401	1580155	1206048	1874640	1867860	2585191	1452692	747093	1124106	1028849	1091234	3290343	2775359	3065971	2997750	2745143		1.56451e-06
Cer[NS](d18:1/17:0)	35593672	31328380	39821976	33870300	29299882	20728920	14843336	20250116	22018294	27611098	18525776	9085484	15920211	15777753	11824367	32742004	32822920	28016224	30079004	31104038		2.16491e-05
Cer[NS](d18:1/18:0)	111689888	116094504	138881072	125093744	115590640	95851680	72361712	100059600	99685120	131484856	82220976	42253744	74205488	74430232	56597092	132400072	133104840	114717040	128350728	134023944		5.58624e-05
Cer[NS](d18:1/24:0)	3741565	3014986	3875954	4688065	4320886	2429993	1696821	2676025	3192481	3785486	2669817	1311390	2165852	2049489	1740626	3949129	3763949	3892706	3921262	4079021		3.18089e-05
Cer[NS](d18:1/24:1)	3043479	3028819	3547197	3563237	3754614	2186589	1766084	2497458	2692605	3395779	2088950	1038212	1718324	1680170	1420005	3436426	3823633	3542887	3365471	3495528		7.47428e-06
HexCer[NS](d18:1/16:0)	4630483	3879322	5493983	4798054	5703318	2770982	2164678	4146407	4228780	4853059	3028010	1991017	2985349	2494684	2508159	6354974	5886373	5292372	3898662	4715767		0.000530946
FA 16:1	13441004	19181702	16546966	9314058	9193997	17652712	14536820	12819197	15088288	23616932	10920171	11586694	6718534	6499214	6400086	10459696	10624760	15483993	14195285	13796352		0.0192961
FA 18:2	83758504	110621088	103415720	57417344	58899444	75451808	78248512	52069764	90299808	96870616	55163624	50782688	53083952	51375840	41314144	64851108	71245376	101295944	107309936	80000016		0.0039559
FA 20:1	5717194	7141636	5991084	4341621	4088426	3976967	3453838	3246120	4954642	5608058	3476230	2639324	3767316	3644723	2537734	4283156	4340674	6180598	6600578	4912261		0.0054583
PC (18:0/18:2)	6766403	5330363	6350130	6201362	6009992	3275756	3043908	3868181	3705170	4361844	3707284	2513071	2995598	3103316	2934144	6991828	6611451	4768281	4699484	4999121		0.00125489
PC (16:0/20:4)	6512583	5689324	6391427	5475736	5568980	3565100	2718374	3568005	3288014	3868099	3413305	2240180	3299816	2796429	2678202	4910814	5017327	5056891	4752340	4913538		1.49364e-05
PE (O-18:1/20:4)	4111842	4648980	4588807	5326501	4717708	2483580	2078424	3456176	3778820	4366476	2675136	2066547	2543402	2911790	2520072	5028673	4724537	3799915	4498296	4088179		8.65304e-05
PE (O-16:1/22:6)	4922708	4911990	5649604	5703220	6288942	3803154	3154627	4005084	4669318	5258003	4200616	2225387	3049571	3852901	3221604	5202196	5220609	5754663	5392194	4715930		0.000917643
PI (16:0/18:2)	3211598	3161584	3932827	3807681	3978461	2113948	1827560	2491720	2725395	2961060	2626841	2046616	2016627	1921969	2086370	5122938	5121240	4050694	4147907	4094978		2.96952e-05
PI (18:0/18:2)	4997744	4361397	5050906	5528887	5338942	3314960	2534767	3519206	4210028	3917926	3719562	2743112	2977474	2951314	3343380	6699910	6832784	6229548	6203392	5525824		4.26946e-06
PI (16:0/20:4)	7311778	6670870	8230708	8563034	8542807	5602692	4088205	6857954	6851998	7402836	5911192	4125702	5202638	5159304	5485259	10543706	10299838	8206989	8493231	8648783		0.000101568
PI (18:0/20:4)	26827770	26519160	29166528	30184462	30486322	22109418	18770462	25712238	26633664	29628884	21995612	17629212	21470374	22587986	20485488	33120626	33789068	28438082	28366034	33462608		0.000114732
LPC 18:0	23444278	18497638	22747800	20746368	20822412	10833018	8287067	13616160	11848841	12580187	10133588	9426838	10057865	9954529	10514917	22287264	22352822	14189879	14811186	17944918		0.00152361
LPC 18:2	8166305	5996128	8844561	9586878	9478588	4772159	5085528	5847904	5480496	7377519	4747410	6390910	6528297	6439153	6793670	10350463	10231890	9786321	9704901	8334491		0.000132015
LPE 16:0	6277740	5657434	7789003	7490388	6662131	4471155	4837696	6157554	4795740	7103546	5256060	5061772	4697462	5337410	5760733	8763933	8071695	8086905	8346236	8137270		6.32461e-07
LPE 18:0	8572032	6795673	8756106	9065505	9223351	5466740	5092379	7087233	5960160	7907724	6137006	5044664	5594145	5452331	5731734	13039507	12624585	9919595	11150796	11321493		6.91644e-06
